# Supplementary material for: Molecular definition of group 1 innate lymphoid cells in the mouse uterus
Source: Nat Commun. 2018 Oct 29;9:4492. doi: 10.1038/s41467-018-06918-3 (PMC6206068; doi:10.1038/s41467-018-06918-3)
Supplement: Supplementary file 4 — Supplementary Data 1 [file 41467_2018_6918_MOESM4_ESM.xlsx]

## Sheet: DEG I
Supplementary Data 1. All differentially expressed genes and pathways highlighted by the 5 comparisons in Figure 3A.
Comparison I: all uterine (ILC1, trNK, cNK) subsets vs all liver (ILC1, cNK) subsets
Gene	FC
Hba-x	6.79277
Hbb-y	6.50595
Hbb-bh1	6.46955
H19	6.33821
A2m	6.13535
Prl8a2	5.58049
Peg3	4.83311
Prap1	4.61753
Serpinh1	4.21291
Sox11	4.186
Fbln1	4.00911
Gzme	3.96934
Tgfb2	3.93219
Flrt3	3.81758
Retnla	3.76684
Map1b	3.67362
Igf2bp1	3.66485
Dab2	3.65317
Hebp1	3.59844
Ptn	3.58393
Mrc2	3.56766
Pdpn	3.48628
Flrt2	3.48335
Nrep	3.4778
F7	3.47589
Nrk	3.42232
Cryab	3.33389
Gzmd	3.2738
Ms4a7	3.23315
Lin28b	3.2275
Spsb1	3.22353
Grb10	3.20065
Pf4	3.16727
Igf2	3.16561
Cpe	3.15492
Arfgef3	3.10688
Cd109	3.04898
Zcchc3	3.04135
Ahnak2	3.03217
Pmepa1	3.00243
Gzmg	2.98134
Fcrls	2.90057
Hsd3b6	2.89319
Ccl7	2.88408
Vcan	2.87743
A530064D06Rik	2.8735
Gm15246	2.87197
Speg	2.86473
Afap1l1	2.86102
Ccl12	2.85504
Inhba	2.85172
Spp1	2.83996
Etv1	2.83881
Gab1	2.82802
Uaca	2.81996
Gm13899	2.81013
Scn3b	2.80718
Scin	2.80679
Col4a1	2.7768
Tpm2	2.77103
Nes	2.74641
Olr1	2.74584
Gap43	2.73493
9130008F23Rik	2.72025
Kank2	2.71495
Mitf	2.70169
Basp1	2.66918
Slco2b1	2.6558
Dusp9	2.6476
Tmem119	2.63559
Trim71	2.6348
Hif3a	2.61404
Lgmn	2.60447
Gpr31b	2.60161
Pla1a	2.58487
Adamts1	2.57677
Ch25h	2.5531
Ms4a6d	2.55002
A130050O07Rik	2.52203
Igf2bp3	2.51432
Nefm	2.51048
Arhgap29	2.50403
Plb1	2.49685
Dixdc1	2.49077
Gzmf	2.45914
C430049B03Rik	2.4529
Gm37354	2.44723
Gpr176	2.44694
Clec5a	2.44069
Gdf15	2.43998
Fkbp9	2.43417
Tdrd9	2.40852
Scamp1	2.40352
Snx24	2.39674
Lhfpl2	2.39551
Lipt2	2.39066
Ms4a8a	2.38865
Ms4a14	2.38859
Clec4d	2.37587
Sh3pxd2b	2.36828
Fign	2.35925
Tlr5	2.35911
6330403L08Rik	2.34285
Rai14	2.33232
Tgfbi	2.32649
Layn	2.32548
Fbn1	2.31941
Gja1	2.31174
Cdk5r1	2.28726
Ankrd66	2.28301
Ang	2.27889
3110043O21Rik	2.25552
Piwil4	2.25243
Clec4n	2.25027
Spata9	2.23405
Gdf3	2.23247
Tbc1d16	2.23217
2210408F21Rik	2.23117
Zc3h12c	2.23057
Mgl2	2.2283
Gm14049	2.2266
E330034L11Rik	2.22303
Igsf10	2.21762
Ptgfrn	2.2157
Csf2rb2	2.20948
Spic	2.20457
Adam15	2.20395
Il1rn	2.19852
Arhgef17	2.19452
Pdgfra	2.18827
Hmga2	2.18761
Prune2	2.18686
Ermap	2.1858
Ophn1	2.1853
Cxcl3	2.18428
Peg10	2.18025
Rab3il1	2.18006
Lbp	2.17472
Aoc1	2.17325
Ms4a6c	2.17162
Rhag	2.16973
Ly6c1	2.16225
Gm37747	2.16223
Met	2.16173
Gm26947	2.15895
Pigz	2.14889
Marcks	2.13851
Tnfsf4	2.12979
C3ar1	2.12441
Kdr	2.12415
Gm10484	2.12194
Slfn4	2.12104
Spint1	2.11049
Gm36992	2.10205
AA467197	2.10107
Gm16267	2.09569
Trim2	2.09029
Siglec1	2.08507
Slfn1	2.06927
Plet1	2.05063
Mest	2.04943
Gm10177	2.03814
9430020K01Rik	2.03678
Ednrb	2.02814
Stab1	2.01647
Fstl1	2.00996
Papss2	2.00469
Rab3a	-2.02316
2810001G20Rik	-2.02676
Itga3	-2.03191
Gm527	-2.06397
Sox6	-2.08166
Bcl11b	-2.08554
Cxcr5	-2.08596
Gm42870	-2.09341
Ltb	-2.12827
Alad	-2.13025
Sult1a1	-2.1343
Trdv4	-2.14192
Tg	-2.14739
Itih4	-2.14782
Axin2	-2.15146
Dnajc25	-2.16881
Tle2	-2.16945
Alas2	-2.17199
Il20ra	-2.17274
Cdon	-2.17889
Gm6934	-2.20679
Rln3	-2.2119
Gm44175	-2.21443
Plekhf1	-2.21565
Ciart	-2.22644
Fabp1	-2.23155
Ngp	-2.23925
Gm44645	-2.24403
4930589O11Rik	-2.2542
Gm16565	-2.27356
Ahsg	-2.28456
Ambp	-2.29974
Hist4h4	-2.30009
Pck1	-2.30017
Apob	-2.30333
Hspa2	-2.31335
Bend5	-2.33103
Cbx6	-2.33465
Zfp239	-2.33625
Cd7	-2.34305
Map7	-2.34435
AI661453	-2.34592
Mmp9	-2.34938
Tldc1	-2.35722
Cd22	-2.36625
5830454E08Rik	-2.37428
Tcrg-C1	-2.39424
Gm16602	-2.41733
Gpr55	-2.44396
Ighg2c	-2.45538
Rgs12	-2.46754
Msrb2	-2.47472
2610524H06Rik	-2.49384
Sult2b1	-2.49968
Nlgn2	-2.50143
Ift27	-2.50257
Gm26640	-2.54007
Prss12	-2.54509
Gstt2	-2.54806
Rflnb	-2.56693
Klk8	-2.57549
Slc25a2	-2.58973
Gm26614	-2.61619
1700029I15Rik	-2.62862
Gm26802	-2.63303
Trgj4	-2.65601
Cd8a	-2.67813
Cxcr3	-2.71339
Gm20743	-2.73041
Aqp9	-2.73617
Sema4f	-2.75526
Fga	-2.77019
Gpr182	-2.78252
Art2b	-2.81969
A1bg	-2.86135
Chad	-2.86304
Slc27a6	-2.8838
Bcl2l15	-2.91249
Jchain	-2.92736
Pzp	-2.9445
Apol11b	-2.95323
Serpina3k	-3.0126
Nat8f1	-3.12099
Tcrg-C4	-3.13204
Ccdc136	-3.18935
Paqr9	-3.21278
Bmp7	-3.3393
Trgv2	-3.39012
Dtx1	-3.40424
Scd1	-3.43174
Gm19590	-3.43755
Nfe2l3	-3.43879
Hlf	-3.5283
Igha	-3.86814
Cd79a	-4.16428
Igkc	-4.3942
Podnl1	-4.69552
Alb	-4.8107

## Sheet: GO I
Analysis Type:	PANTHER Overrepresentation Test (Released 20171205)
Annotation Version and Release Date:	GO Ontology database Released 2017-12-27
Analyzed List:	all uterine vs all liver subsets.txt (Mus musculus)
Reference List:	Mus musculus (all genes in database)
Test Type:	FISHER
GO biological process complete	Mus musculus - REFLIST (22262)	uterus vs liver.txt (236)	uterus vs liver.txt (expected)	uterus vs liver.txt (over/under)	uterus vs liver.txt (fold Enrichment)	uterus vs liver.txt (raw P-value)	uterus vs liver.txt (FDR)
chemokine (C-C motif) ligand 11 production (GO:0071954)	2	2	0.02	+	94.33	0.000648	0.0417
oxygen transport (GO:0015671)	8	3	0.08	+	35.37	0.000177	0.0153
gas transport (GO:0015669)	16	4	0.17	+	23.58	5.01e-05	0.00559
vascular endothelial growth factor signaling pathway (GO:0038084)	14	3	0.15	+	20.21	0.000695	0.044
regulation of bone development (GO:1903010)	22	4	0.23	+	17.15	0.000147	0.0136
cytolysis (GO:0019835)	30	5	0.32	+	15.72	3.06e-05	0.0037
positive regulation of neutrophil chemotaxis (GO:0090023)	29	4	0.31	+	13.01	0.00038	0.0273
positive regulation of granulocyte chemotaxis (GO:0071624)	31	4	0.33	+	12.17	0.000479	0.0327
positive regulation of pathway-restricted SMAD protein phosphorylation (GO:0010862)	48	6	0.51	+	11.79	2.12e-05	0.00289
acute-phase response (GO:0006953)	34	4	0.36	+	11.1	0.000658	0.0422
regulation of pathway-restricted SMAD protein phosphorylation (GO:0060393)	61	7	0.65	+	10.82	7.19e-06	0.0012
positive regulation of neutrophil migration (GO:1902624)	35	4	0.37	+	10.78	0.000728	0.0457
regulation of neutrophil chemotaxis (GO:0090022)	35	4	0.37	+	10.78	0.000728	0.0455
positive regulation of epithelial to mesenchymal transition (GO:0010718)	44	5	0.47	+	10.72	0.000159	0.0145
morphogenesis of an epithelial sheet (GO:0002011)	51	5	0.54	+	9.25	0.000301	0.0227
negative regulation of STAT cascade (GO:1904893)	55	5	0.58	+	8.58	0.000416	0.0293
negative regulation of JAK-STAT cascade (GO:0046426)	55	5	0.58	+	8.58	0.000416	0.0292
leukocyte chemotaxis (GO:0030595)	117	10	1.24	+	8.06	9.54e-07	0.000207
acute inflammatory response (GO:0002526)	64	5	0.68	+	7.37	0.000792	0.0484
SMAD protein signal transduction (GO:0060395)	64	5	0.68	+	7.37	0.000792	0.0482
negative regulation of vasculature development (GO:1901343)	103	8	1.09	+	7.33	2.27e-05	0.00304
regulation of transforming growth factor beta receptor signaling pathway (GO:0017015)	93	7	0.99	+	7.1	8.94e-05	0.00911
negative regulation of angiogenesis (GO:0016525)	93	7	0.99	+	7.1	8.94e-05	0.00905
positive regulation of transmembrane receptor protein serine/threonine kinase signaling pathway (GO:0090100)	107	8	1.13	+	7.05	2.94e-05	0.00361
regulation of cellular response to transforming growth factor beta stimulus (GO:1903844)	95	7	1.01	+	6.95	0.000101	0.00994
negative regulation of blood vessel morphogenesis (GO:2000181)	96	7	1.02	+	6.88	0.000108	0.0104
development of primary male sexual characteristics (GO:0046546)	113	8	1.2	+	6.68	4.23e-05	0.00486
cell chemotaxis (GO:0060326)	174	12	1.84	+	6.51	6.71e-07	0.000175
osteoblast differentiation (GO:0001649)	121	8	1.28	+	6.24	6.67e-05	0.00708
regulation of transmembrane receptor protein serine/threonine kinase signaling pathway (GO:0090092)	215	14	2.28	+	6.14	1.51e-07	5.81e-05
male gonad development (GO:0008584)	112	7	1.19	+	5.9	0.000265	0.0206
positive regulation of chemotaxis (GO:0050921)	134	8	1.42	+	5.63	0.000131	0.0123
positive regulation of leukocyte migration (GO:0002687)	134	8	1.42	+	5.63	0.000131	0.0122
ossification (GO:0001503)	235	14	2.49	+	5.62	4.19e-07	0.000124
leukocyte migration (GO:0050900)	186	11	1.97	+	5.58	7.93e-06	0.00128
male sex differentiation (GO:0046661)	139	8	1.47	+	5.43	0.000166	0.0147
taxis (GO:0042330)	426	24	4.52	+	5.31	7.92e-11	2.03e-07
drug transport (GO:0015893)	125	7	1.33	+	5.28	0.000496	0.0334
chemotaxis (GO:0006935)	424	23	4.49	+	5.12	4.05e-10	7.78e-07
regulation of chemotaxis (GO:0050920)	185	10	1.96	+	5.1	4.25e-05	0.00485
negative regulation of cell growth (GO:0030308)	168	9	1.78	+	5.05	0.00011	0.0105
mesenchymal cell differentiation (GO:0048762)	132	7	1.4	+	5	0.000676	0.0431
axon guidance (GO:0007411)	178	9	1.89	+	4.77	0.000166	0.0146
response to hypoxia (GO:0001666)	179	9	1.9	+	4.74	0.000173	0.015
neuron projection guidance (GO:0097485)	180	9	1.91	+	4.72	0.00018	0.0155
regulation of leukocyte migration (GO:0002685)	180	9	1.91	+	4.72	0.00018	0.0154
negative regulation of peptidase activity (GO:0010466)	222	11	2.35	+	4.67	3.78e-05	0.00444
response to decreased oxygen levels (GO:0036293)	184	9	1.95	+	4.61	0.000211	0.0177
extracellular matrix organization (GO:0030198)	184	9	1.95	+	4.61	0.000211	0.0176
negative regulation of growth (GO:0045926)	246	12	2.61	+	4.6	1.94e-05	0.00275
extracellular structure organization (GO:0043062)	185	9	1.96	+	4.59	0.000219	0.018
regulation of cell-substrate adhesion (GO:0010810)	188	9	1.99	+	4.52	0.000245	0.0197
regulation of angiogenesis (GO:0045765)	256	12	2.71	+	4.42	2.83e-05	0.00354
cytokine-mediated signaling pathway (GO:0019221)	258	12	2.74	+	4.39	3.04e-05	0.00371
regulation of vasculature development (GO:1901342)	282	13	2.99	+	4.35	1.55e-05	0.00234
response to oxygen levels (GO:0070482)	197	9	2.09	+	4.31	0.000341	0.0251
development of primary sexual characteristics (GO:0045137)	199	9	2.11	+	4.27	0.000366	0.0267
wound healing (GO:0042060)	266	12	2.82	+	4.26	4.04e-05	0.00471
regulation of cellular response to growth factor stimulus (GO:0090287)	250	11	2.65	+	4.15	0.000105	0.0101
eye development (GO:0001654)	348	15	3.69	+	4.07	7.44e-06	0.00122
response to wounding (GO:0009611)	326	14	3.46	+	4.05	1.57e-05	0.00234
steroid metabolic process (GO:0008202)	210	9	2.23	+	4.04	0.000532	0.0353
camera-type eye development (GO:0043010)	304	13	3.22	+	4.03	3.29e-05	0.00393
positive regulation of cell migration (GO:0030335)	468	20	4.96	+	4.03	2.47e-07	8.46e-05
myeloid cell differentiation (GO:0030099)	216	9	2.29	+	3.93	0.000645	0.0417
negative regulation of proteolysis (GO:0045861)	314	13	3.33	+	3.91	4.53e-05	0.00513
negative regulation of cell development (GO:0010721)	339	14	3.59	+	3.9	2.37e-05	0.00309
positive regulation of cell motility (GO:2000147)	486	20	5.15	+	3.88	4.38e-07	0.000127
positive regulation of locomotion (GO:0040017)	517	21	5.48	+	3.83	2.74e-07	8.98e-05
cell fate commitment (GO:0045165)	250	10	2.65	+	3.77	0.000444	0.0307
positive regulation of cellular component movement (GO:0051272)	500	20	5.3	+	3.77	6.72e-07	0.000172
heart development (GO:0007507)	525	21	5.57	+	3.77	3.49e-07	0.000107
negative regulation of nervous system development (GO:0051961)	321	12	3.4	+	3.53	0.000222	0.0181
negative regulation of neurogenesis (GO:0050768)	298	11	3.16	+	3.48	0.000447	0.0307
regulation of epithelial cell proliferation (GO:0050678)	332	12	3.52	+	3.41	0.000298	0.0227
axon development (GO:0061564)	332	12	3.52	+	3.41	0.000298	0.0226
inflammatory response (GO:0006954)	419	15	4.44	+	3.38	5.91e-05	0.00654
reproductive structure development (GO:0048608)	420	15	4.45	+	3.37	6.06e-05	0.00667
axonogenesis (GO:0007409)	310	11	3.29	+	3.35	0.000614	0.0399
circulatory system development (GO:0072359)	846	30	8.97	+	3.35	1.29e-08	7.61e-06
reproductive system development (GO:0061458)	424	15	4.49	+	3.34	6.72e-05	0.00708
negative regulation of hydrolase activity (GO:0051346)	368	13	3.9	+	3.33	0.000208	0.0176
cell migration (GO:0016477)	752	26	7.97	+	3.26	2.08e-07	7.62e-05
cell projection morphogenesis (GO:0048858)	438	15	4.64	+	3.23	9.53e-05	0.0094
negative regulation of cell proliferation (GO:0008285)	650	22	6.89	+	3.19	2.64e-06	0.000528
regulation of cell migration (GO:0030334)	769	26	8.15	+	3.19	3.15e-07	9.89e-05
cellular response to growth factor stimulus (GO:0071363)	360	12	3.82	+	3.14	0.000599	0.0394
negative regulation of developmental process (GO:0051093)	933	31	9.89	+	3.13	3.05e-08	1.51e-05
neuron projection morphogenesis (GO:0048812)	428	14	4.54	+	3.09	0.000256	0.0201
blood vessel morphogenesis (GO:0048514)	398	13	4.22	+	3.08	0.00043	0.0299
cell part morphogenesis (GO:0032990)	462	15	4.9	+	3.06	0.000168	0.0147
regulation of peptidase activity (GO:0052547)	370	12	3.92	+	3.06	0.000755	0.0465
plasma membrane bounded cell projection morphogenesis (GO:0120039)	433	14	4.59	+	3.05	0.000287	0.022
locomotion (GO:0040011)	1053	34	11.16	+	3.05	1.2e-08	7.41e-06
response to growth factor (GO:0070848)	372	12	3.94	+	3.04	0.00079	0.0484
regulation of cell motility (GO:2000145)	810	26	8.59	+	3.03	8.14e-07	0.000182
positive regulation of cell adhesion (GO:0045785)	374	12	3.96	+	3.03	0.000826	0.0501
positive regulation of MAPK cascade (GO:0043410)	473	15	5.01	+	2.99	0.000214	0.0177
localization of cell (GO:0051674)	856	27	9.07	+	2.98	6.83e-07	0.000172
cell motility (GO:0048870)	856	27	9.07	+	2.98	6.83e-07	0.00017
immune system development (GO:0002520)	700	22	7.42	+	2.96	8.27e-06	0.00132
cardiovascular system development (GO:0072358)	541	17	5.74	+	2.96	9.09e-05	0.00908
hematopoietic or lymphoid organ development (GO:0048534)	669	21	7.09	+	2.96	1.36e-05	0.00212
skeletal system development (GO:0001501)	448	14	4.75	+	2.95	0.0004	0.0285
regulation of response to external stimulus (GO:0032101)	677	21	7.18	+	2.93	1.62e-05	0.00239
regulation of MAPK cascade (GO:0043408)	680	21	7.21	+	2.91	1.72e-05	0.0025
cell morphogenesis (GO:0000902)	650	20	6.89	+	2.9	2.89e-05	0.00359
response to lipid (GO:0033993)	591	18	6.27	+	2.87	8.28e-05	0.00856
in utero embryonic development (GO:0001701)	428	13	4.54	+	2.87	0.000827	0.0499
vasculature development (GO:0001944)	527	16	5.59	+	2.86	0.000213	0.0177
negative regulation of cell differentiation (GO:0045596)	693	21	7.35	+	2.86	2.26e-05	0.00305
negative regulation of cellular protein metabolic process (GO:0032269)	959	29	10.17	+	2.85	5.9e-07	0.000165
enzyme linked receptor protein signaling pathway (GO:0007167)	530	16	5.62	+	2.85	0.000227	0.0184
blood vessel development (GO:0001568)	499	15	5.29	+	2.84	0.000371	0.0268
regulation of cell development (GO:0060284)	965	29	10.23	+	2.83	6.67e-07	0.00018
regulation of anatomical structure morphogenesis (GO:0022603)	970	29	10.28	+	2.82	7.38e-07	0.000172
regulation of multicellular organismal development (GO:2000026)	1890	56	20.04	+	2.79	2.2e-12	1.13e-08
regulation of hormone levels (GO:0010817)	507	15	5.37	+	2.79	0.000436	0.0302
movement of cell or subcellular component (GO:0006928)	1218	36	12.91	+	2.79	3.81e-08	1.72e-05
cellular component morphogenesis (GO:0032989)	745	22	7.9	+	2.79	2.1e-05	0.00288
negative regulation of multicellular organismal process (GO:0051241)	1153	34	12.22	+	2.78	1.01e-07	4.08e-05
hemopoiesis (GO:0030097)	611	18	6.48	+	2.78	0.000124	0.0117
regulation of locomotion (GO:0040012)	885	26	9.38	+	2.77	3.93e-06	0.000719
sensory organ development (GO:0007423)	547	16	5.8	+	2.76	0.000319	0.0239
regulation of cellular component movement (GO:0051270)	891	26	9.45	+	2.75	4.42e-06	0.0008
regulation of nervous system development (GO:0051960)	934	27	9.9	+	2.73	3.38e-06	0.000642
developmental process involved in reproduction (GO:0003006)	658	19	6.98	+	2.72	0.000104	0.0101
regulation of neurogenesis (GO:0050767)	837	24	8.87	+	2.7	1.39e-05	0.00212
cellular response to cytokine stimulus (GO:0071345)	595	17	6.31	+	2.7	0.000271	0.0208
negative regulation of protein metabolic process (GO:0051248)	1020	29	10.81	+	2.68	1.96e-06	0.000402
cell surface receptor signaling pathway (GO:0007166)	1700	48	18.02	+	2.66	5.74e-10	9.82e-07
anatomical structure formation involved in morphogenesis (GO:0048646)	855	24	9.06	+	2.65	1.95e-05	0.00273
negative regulation of catalytic activity (GO:0043086)	682	19	7.23	+	2.63	0.000162	0.0146
positive regulation of cell differentiation (GO:0045597)	1007	28	10.68	+	2.62	4.5e-06	0.000806
regulation of neuron differentiation (GO:0045664)	690	19	7.31	+	2.6	0.000187	0.0159
negative regulation of phosphorus metabolic process (GO:0010563)	582	16	6.17	+	2.59	0.000613	0.0402
negative regulation of phosphate metabolic process (GO:0045936)	582	16	6.17	+	2.59	0.000613	0.04
regulation of cell differentiation (GO:0045595)	1713	47	18.16	+	2.59	2.22e-09	2.28e-06
negative regulation of signal transduction (GO:0009968)	1097	30	11.63	+	2.58	2.76e-06	0.000544
positive regulation of protein phosphorylation (GO:0001934)	917	25	9.72	+	2.57	2.09e-05	0.00289
positive regulation of multicellular organismal process (GO:0051240)	1655	45	17.54	+	2.56	6.86e-09	4.59e-06
negative regulation of programmed cell death (GO:0043069)	884	24	9.37	+	2.56	3.28e-05	0.00395
tube development (GO:0035295)	629	17	6.67	+	2.55	0.000502	0.0336
positive regulation of phosphorus metabolic process (GO:0010562)	1073	29	11.37	+	2.55	5.11e-06	0.000905
positive regulation of phosphate metabolic process (GO:0045937)	1073	29	11.37	+	2.55	5.11e-06	0.000894
positive regulation of phosphorylation (GO:0042327)	963	26	10.21	+	2.55	1.66e-05	0.00244
response to external stimulus (GO:0009605)	1706	46	18.09	+	2.54	5.8e-09	4.25e-06
positive regulation of developmental process (GO:0051094)	1374	37	14.57	+	2.54	2.36e-07	8.27e-05
regulation of growth (GO:0040008)	670	18	7.1	+	2.53	0.000369	0.0268
positive regulation of intracellular signal transduction (GO:1902533)	896	24	9.5	+	2.53	4.04e-05	0.00468
negative regulation of cell death (GO:0060548)	984	26	10.43	+	2.49	2.38e-05	0.00308
cell adhesion (GO:0007155)	759	20	8.05	+	2.49	0.000223	0.0182
response to drug (GO:0042493)	651	17	6.9	+	2.46	0.000729	0.0454
regulation of cell adhesion (GO:0030155)	651	17	6.9	+	2.46	0.000729	0.0452
biological adhesion (GO:0022610)	769	20	8.15	+	2.45	0.000263	0.0206
regulation of intracellular signal transduction (GO:1902531)	1583	41	16.78	+	2.44	1.51e-07	5.67e-05
response to cytokine (GO:0034097)	695	18	7.37	+	2.44	0.000561	0.037
negative regulation of response to stimulus (GO:0048585)	1437	37	15.23	+	2.43	7.89e-07	0.000181
regulation of developmental process (GO:0050793)	2410	62	25.55	+	2.43	3.94e-11	1.21e-07
regulation of protein phosphorylation (GO:0001932)	1331	34	14.11	+	2.41	2.79e-06	0.000544
negative regulation of apoptotic process (GO:0043066)	868	22	9.2	+	2.39	0.000254	0.02
positive regulation of signal transduction (GO:0009967)	1351	34	14.32	+	2.37	3.63e-06	0.000682
regulation of multicellular organismal process (GO:0051239)	2822	71	29.92	+	2.37	2.53e-12	9.72e-09
regulation of programmed cell death (GO:0043067)	1486	37	15.75	+	2.35	1.55e-06	0.000322
negative regulation of molecular function (GO:0044092)	973	24	10.31	+	2.33	0.000161	0.0146
negative regulation of macromolecule metabolic process (GO:0010605)	2317	57	24.56	+	2.32	1.65e-09	1.82e-06
regulation of cell death (GO:0010941)	1628	40	17.26	+	2.32	9.58e-07	0.000205
regulation of phosphate metabolic process (GO:0019220)	1670	41	17.7	+	2.32	6.7e-07	0.000178
negative regulation of cell communication (GO:0010648)	1224	30	12.98	+	2.31	2.31e-05	0.00307
regulation of phosphorus metabolic process (GO:0051174)	1675	41	17.76	+	2.31	7.04e-07	0.000167
negative regulation of signaling (GO:0023057)	1228	30	13.02	+	2.3	2.44e-05	0.00313
anatomical structure morphogenesis (GO:0009653)	2049	50	21.72	+	2.3	2.87e-08	1.47e-05
regulation of phosphorylation (GO:0042325)	1437	35	15.23	+	2.3	6.67e-06	0.00113
regulation of hydrolase activity (GO:0051336)	910	22	9.65	+	2.28	0.000392	0.0281
tissue development (GO:0009888)	1534	37	16.26	+	2.28	3.73e-06	0.000691
negative regulation of cellular macromolecule biosynthetic process (GO:2000113)	1296	31	13.74	+	2.26	3.36e-05	0.00398
regulation of apoptotic process (GO:0042981)	1468	35	15.56	+	2.25	8.89e-06	0.00141
negative regulation of gene expression (GO:0010629)	1511	36	16.02	+	2.25	6.42e-06	0.0011
negative regulation of nitrogen compound metabolic process (GO:0051172)	2186	52	23.17	+	2.24	3.56e-08	1.66e-05
negative regulation of macromolecule biosynthetic process (GO:0010558)	1348	32	14.29	+	2.24	2.6e-05	0.00328
response to endogenous stimulus (GO:0009719)	1016	24	10.77	+	2.23	0.000428	0.0299
negative regulation of cellular metabolic process (GO:0031324)	2353	55	24.94	+	2.2	2.82e-08	1.5e-05
regulation of signal transduction (GO:0009966)	2533	59	26.85	+	2.2	6.85e-09	4.79e-06
reproduction (GO:0000003)	1288	30	13.65	+	2.2	6.44e-05	0.00703
reproductive process (GO:0022414)	1288	30	13.65	+	2.2	6.44e-05	0.00698
epithelium development (GO:0060429)	997	23	10.57	+	2.18	0.000689	0.0438
negative regulation of metabolic process (GO:0009892)	2566	59	27.2	+	2.17	9.76e-09	6.26e-06
response to oxygen-containing compound (GO:1901700)	1131	26	11.99	+	2.17	0.000268	0.0207
positive regulation of cell communication (GO:0010647)	1523	35	16.15	+	2.17	2.33e-05	0.00306
positive regulation of signaling (GO:0023056)	1530	35	16.22	+	2.16	2.44e-05	0.00311
defense response (GO:0006952)	1226	28	13	+	2.15	0.000155	0.0142
negative regulation of biosynthetic process (GO:0009890)	1449	33	15.36	+	2.15	4.98e-05	0.00559
regulation of cell proliferation (GO:0042127)	1583	36	16.78	+	2.15	1.89e-05	0.00272
negative regulation of transcription, DNA-templated (GO:0045892)	1101	25	11.67	+	2.14	0.000415	0.0294
animal organ development (GO:0048513)	2827	64	29.97	+	2.14	3.46e-09	3.13e-06
negative regulation of cellular biosynthetic process (GO:0031327)	1417	32	15.02	+	2.13	7.49e-05	0.00779
negative regulation of RNA metabolic process (GO:0051253)	1198	27	12.7	+	2.13	0.000248	0.0198
regulation of response to stress (GO:0080134)	1154	26	12.23	+	2.13	0.000334	0.0249
negative regulation of nucleic acid-templated transcription (GO:1903507)	1118	25	11.85	+	2.11	0.000489	0.0333
regulation of cellular protein metabolic process (GO:0032268)	2326	52	24.66	+	2.11	3e-07	9.61e-05
negative regulation of RNA biosynthetic process (GO:1902679)	1119	25	11.86	+	2.11	0.000494	0.0335
positive regulation of protein modification process (GO:0031401)	1119	25	11.86	+	2.11	0.000494	0.0333
immune system process (GO:0002376)	1970	44	20.88	+	2.11	2.8e-06	0.000539
negative regulation of cellular process (GO:0048523)	4312	95	45.71	+	2.08	2.86e-13	4.4e-09
positive regulation of response to stimulus (GO:0048584)	1958	43	20.76	+	2.07	5.22e-06	0.000903
regulation of immune system process (GO:0002682)	1276	28	13.53	+	2.07	0.000346	0.0254
regulation of protein metabolic process (GO:0051246)	2512	55	26.63	+	2.07	2.49e-07	8.34e-05
regulation of signaling (GO:0023051)	2890	63	30.64	+	2.06	2.82e-08	1.55e-05
neurogenesis (GO:0022008)	1613	35	17.1	+	2.05	7.05e-05	0.00738
cell differentiation (GO:0030154)	3469	75	36.77	+	2.04	7.27e-10	1.02e-06
regulation of cell communication (GO:0010646)	2869	62	30.41	+	2.04	4.59e-08	1.96e-05
cellular response to chemical stimulus (GO:0070887)	2045	44	21.68	+	2.03	7.42e-06	0.00123
cellular developmental process (GO:0048869)	3538	76	37.51	+	2.03	6.27e-10	9.65e-07
negative regulation of nucleobase-containing compound metabolic process (GO:0045934)	1354	29	14.35	+	2.02	0.000338	0.025
cellular response to organic substance (GO:0071310)	1649	35	17.48	+	2	9.3e-05	0.00924
cell development (GO:0048468)	1555	33	16.48	+	2	0.000164	0.0147
regulation of response to stimulus (GO:0048583)	3441	73	36.48	+	2	3.67e-09	3.13e-06
generation of neurons (GO:0048699)	1514	32	16.05	+	1.99	0.000228	0.0184
response to stress (GO:0006950)	2935	62	31.11	+	1.99	1.11e-07	4.36e-05
regulation of protein modification process (GO:0031399)	1660	35	17.6	+	1.99	0.000152	0.014
negative regulation of biological process (GO:0048519)	4752	100	50.38	+	1.99	6.63e-13	5.1e-09
multi-organism process (GO:0051704)	1815	38	19.24	+	1.97	6.48e-05	0.00698
system development (GO:0048731)	3982	83	42.21	+	1.97	3.8e-10	8.36e-07
regulation of catalytic activity (GO:0050790)	1729	36	18.33	+	1.96	0.000123	0.0117
response to organic substance (GO:0010033)	2303	47	24.41	+	1.93	1.38e-05	0.00212
nervous system development (GO:0007399)	2122	42	22.5	+	1.87	8.49e-05	0.00871
regulation of localization (GO:0032879)	2631	52	27.89	+	1.86	1.06e-05	0.00166
response to chemical (GO:0042221)	3402	67	36.06	+	1.86	4.06e-07	0.000122
multicellular organism development (GO:0007275)	4545	89	48.18	+	1.85	1.18e-09	1.39e-06
regulation of transcription from RNA polymerase II promoter (GO:0006357)	1849	36	19.6	+	1.84	0.000512	0.0341
regulation of biological quality (GO:0065008)	3400	66	36.04	+	1.83	7.01e-07	0.000168
positive regulation of metabolic process (GO:0009893)	3147	61	33.36	+	1.83	2.22e-06	0.00045
anatomical structure development (GO:0048856)	4840	93	51.31	+	1.81	1.04e-09	1.33e-06
regulation of molecular function (GO:0065009)	2328	44	24.68	+	1.78	0.000165	0.0147
developmental process (GO:0032502)	5171	96	54.82	+	1.75	3.86e-09	2.97e-06
positive regulation of cellular metabolic process (GO:0031325)	2945	54	31.22	+	1.73	6.51e-05	0.00695
positive regulation of macromolecule metabolic process (GO:0010604)	2910	53	30.85	+	1.72	9.06e-05	0.00911
positive regulation of nitrogen compound metabolic process (GO:0051173)	2816	50	29.85	+	1.67	0.000252	0.02
regulation of cellular metabolic process (GO:0031323)	5484	97	58.14	+	1.67	3.36e-08	1.61e-05
positive regulation of cellular process (GO:0048522)	4923	86	52.19	+	1.65	8.07e-07	0.000183
regulation of primary metabolic process (GO:0080090)	5352	93	56.74	+	1.64	2.22e-07	7.96e-05
regulation of metabolic process (GO:0019222)	5821	101	61.71	+	1.64	4e-08	1.76e-05
regulation of nitrogen compound metabolic process (GO:0051171)	5220	90	55.34	+	1.63	6.11e-07	0.000168
regulation of macromolecule metabolic process (GO:0060255)	5383	92	57.07	+	1.61	5.53e-07	0.000158
positive regulation of biological process (GO:0048518)	5444	92	57.71	+	1.59	9.22e-07	0.000203
response to stimulus (GO:0050896)	7726	123	81.9	+	1.5	6.23e-08	2.59e-05
multicellular organismal process (GO:0032501)	7075	111	75	+	1.48	1.48e-06	0.000311
localization (GO:0051179)	4441	69	47.08	+	1.47	0.000751	0.0464
regulation of cellular process (GO:0050794)	10369	156	109.92	+	1.42	2.35e-09	2.26e-06
regulation of biological process (GO:0050789)	10974	160	116.34	+	1.38	1.31e-08	7.47e-06
biological regulation (GO:0065007)	11512	167	122.04	+	1.37	3.78e-09	3.06e-06
cellular process (GO:0009987)	13833	172	146.64	+	1.17	0.000704	0.0444
sensory perception (GO:0007600)	1757	5	18.63	-	0.27	0.000333	0.0249
sensory perception of smell (GO:0007608)	1089	0	11.54	-	< 0.01	1.93e-05	0.00275
sensory perception of chemical stimulus (GO:0007606)	1377	0	14.6	-	< 0.01	6.88e-07	0.000168

## Sheet: DEG II
Comparison II: uterine CD49a+ (ILC1, trNK) subsets vs liver CD49a+ (ILC1) subset
Gene	FC
Gzme	8.18006
Pdpn	7.67431
Gzmd	7.59787
Cd109	7.52401
Gzmg	7.27349
Plb1	7.19753
Gzmf	7.15758
Flrt3	6.90548
A2m	6.84994
Spsb1	6.70241
Arfgef3	6.38561
Speg	6.27103
Tdrd9	6.18833
Dixdc1	6.12062
Retnla	6.04165
Rhov	6.01359
Ahnak2	5.99171
Clip3	5.92617
Afap1l1	5.86579
Sox11	5.85307
Lin28b	5.84894
Ddx3y	5.79469
Inhba	5.78003
Olfml2b	5.77799
Ccl7	5.68736
Fkbp9	5.52381
Igf2bp1	5.48076
Erv3	5.4461
Ednrb	5.42467
Hif3a	5.41963
Tal1	5.3709
Pf4	5.35649
Hemgn	5.3503
Scin	5.33427
Ankrd66	5.33387
Piwil4	5.32065
Rnase2a	5.28105
A630012P03Rik	5.2644
Gm44205	5.20236
Igsf10	5.20229
Dpysl5	5.17591
Khdc1c	5.16568
Cped1	5.09867
Serpinh1	5.08847
Flrt2	5.01047
Ch25h	4.99389
Spp1	4.98014
Col1a1	4.97219
Lipg	4.96025
Prap1	4.95924
Syngr1	4.93029
Thsd7a	4.92806
Prl8a2	4.88395
Gm14011	4.8737
Gpnmb	4.85557
Rhag	4.84797
Klk1b11	4.83778
Eya4	4.83496
Tgfb2	4.80639
A230028O05Rik	4.77333
Fut10	4.75499
Fcrl6	4.64199
Dsc2	4.63383
Hebp1	4.62314
Kif26b	4.61714
Prokr1	4.60965
Ccl8	4.57937
Tmprss4	4.54107
Ccl12	4.54091
Asns	4.53566
Dusp9	4.5214
Adamts1	4.49477
Rab15	4.49279
Tmsb15a	4.48845
Rps6ka6	4.47672
Gpr176	4.46794
Eif2s3y	4.41185
Adam33	4.40042
Akr1c18	4.37898
Pard3	4.36872
Tnfaip8l3	4.35667
Ccdc122	4.33421
Mak	4.31428
Basp1	4.29783
Fcrlb	4.28995
Afp	4.27396
Dsp	4.27005
Ptgfrn	4.25618
Coprs	4.25053
Emp1	4.22709
Gm20056	4.22637
Klhl30	4.2214
Fbln1	4.20857
Slco2b1	4.19078
Lhfpl2	4.16431
Prtg	4.14803
Ifnlr1	4.10599
Gm15246	4.09175
6330403L08Rik	4.07694
Bag2	4.07645
Cbr2	4.05258
Hsd3b6	4.02437
Mtcl1	4.0146
Car6	4.0074
Gm43717	4.0055
Tsacc	3.99215
Bace2	3.98481
Peg3	3.97553
Rbfox2	3.97398
Slc39a2	3.95667
Tnfsf4	3.95082
Stmn2	3.94438
Vegfa	3.94247
B4galnt2	3.93829
Nt5dc2	3.93366
Gm42632	3.92642
4930533B01Rik	3.91949
Dab2	3.90938
Anxa9	3.89662
Srd5a1	3.87796
Kdr	3.87185
Mgat3	3.86425
Gm24273	3.85463
Gm13899	3.84674
Ctsg	3.82926
C3ar1	3.82916
Des	3.8262
Nefm	3.82542
Tm4sf19	3.82419
Epb41l1	3.7963
Hmcn2	3.76231
Ctnnd2	3.75664
Cacna1b	3.74306
Fcrls	3.73823
Lyve1	3.73588
Vipr2	3.71942
Apol9b	3.70435
Uaca	3.69797
Gm13650	3.69349
Ebf3	3.64499
Arhgap29	3.63394
Plxna1	3.62268
Peg10	3.62113
Htra1	3.61686
Pnp2	3.61588
Zcchc3	3.61131
Clec4d	3.60107
Fat1	3.59994
Nrk	3.59323
Atp6v0d2	3.57193
Gpr87	3.56174
Ly6c1	3.54104
Gm5345	3.52701
Gm15635	3.51235
Arg2	3.49742
Lrp12	3.48123
Cd300lf	3.46716
Piwil2	3.45409
Sapcd2	3.42571
Gm43844	3.42056
Stab1	3.41281
Sh2d1b2	3.4063
Spry4	3.38754
Tubb2b	3.35975
Dnmt3aos	3.35827
Tdo2	3.35695
Ccl2	3.34906
Ankrd33b	3.33532
Ninj1	3.32792
Gm38345	3.31271
Igf2bp3	3.31248
Ccr1	3.30516
Nhsl1	3.3045
Gas6	3.29812
Olr1	3.25888
Tmem171	3.25568
Clec4n	3.24742
Gm38001	3.2456
Cdk20	3.23883
Col1a2	3.23874
Eomes	3.21408
8030453O22Rik	3.20181
Fnip2	3.19292
Prune2	3.18895
Gm26797	3.18356
AA467197	3.17787
Ms4a7	3.15508
Npl	3.15114
Dcn	3.14524
Mreg	3.14261
Gm26781	3.13091
Slc7a2	3.12668
Kcnn4	3.11838
Il1f9	3.10918
Gm15531	3.10866
Lpl	3.10793
9130204K15Rik	3.10693
Gdf15	3.10175
Reps2	3.09538
Slfn4	3.09127
Gzmc	3.08708
Snx24	3.07918
Mt2	3.06837
Gdf3	3.06416
Hmox1	3.05983
Cstb	3.05965
Rai14	3.00651
Fsd1l	2.9991
Tmem119	2.96523
Mgl2	2.94951
Slc7a5	2.94167
Lgmn	2.94067
Gab1	2.93033
Thbs1	2.92857
Epas1	2.9255
Mboat1	2.92234
Plau	2.89866
Ecm1	2.89245
Ms4a14	2.88637
C5ar1	2.87459
Gm20712	2.85722
Tjp1	2.85654
Rab3il1	2.84875
Dnph1	2.84487
Dhrs9	2.83785
Anpep	2.83749
Anxa4	2.81734
Scamp1	2.81713
Mmp12	2.81183
Ptafr	2.8115
Cd63	2.78879
Psrc1	2.78752
Kif5c	2.78631
Sh3pxd2b	2.76739
Snx7	2.76697
Rhou	2.74671
Ccl17	2.74085
Mmp14	2.73601
Cd93	2.73369
Gpt2	2.72716
Gm37534	2.72643
Rnase4	2.70145
Fabp5	2.69996
Fam20c	2.6999
Mfsd12	2.69133
F10	2.67883
Klra4	2.67687
Gm16353	2.65118
Tln2	2.64997
A530064D06Rik	2.64805
Bst1	2.64634
Fth1	2.63073
Fcgr1	2.62662
Myo10	2.62501
Dhrs3	2.61697
Paox	2.61377
1700084C06Rik	2.60976
Ms4a6d	2.60048
Spon1	2.58809
Myo1b	2.5833
Atp6v0a1	2.58273
Slc16a13	2.57479
Plet1	2.57211
Hpgds	2.5516
Rgs16	2.5488
Klrg1	2.54479
Apbb2	2.54431
Coq7	2.53054
Gm37354	2.52955
Clcn5	2.52682
Mthfr	2.52424
9430076C15Rik	2.51435
Srxn1	2.51287
Gpr157	2.51143
Ophn1	2.5088
Naglu	2.50375
Vcam1	2.49562
Mfsd11	2.49377
C5ar2	2.48815
Ctsb	2.45475
Ifit3b	2.44351
Crtap	2.42394
Lgals3	2.4138
Tlr5	2.41366
Pdgfa	2.4106
Grn	2.40016
Spic	2.39596
Igfbp4	2.39552
Slc7a11	2.39524
Ctla2a	2.39379
Fam129b	2.39291
Arg1	2.38727
Mt1	2.3826
Mrc1	2.36026
Sh2d1a	2.35941
Olfml3	2.35902
Rgl1	2.3503
Tex264	2.34213
Mertk	2.32395
Slc7a8	2.31311
Cndp2	2.31211
Dmxl2	2.28962
Ms4a8a	2.28449
Trim30c	2.28419
Gm37795	2.28268
Rsad2	2.27985
Klra8	2.27428
Osbpl1a	2.26344
Chst14	2.26202
Litaf	2.26084
Rab7b	2.26014
Eps8	2.24975
Fstl1	2.24308
Cdkn1a	2.2402
Gm43775	2.23134
Gas2l3	2.22277
Cpd	2.2165
Stra6l	2.21101
Osm	2.20775
Clec4a2	2.20528
Lmna	2.20475
Tlr2	2.20275
Plxnc1	2.20112
Gna12	2.19558
Prdx1	2.17881
4930430E12Rik	2.14298
Stard8	2.1407
Ctsl	2.14065
Ly6c2	2.13265
Nckap1	2.13154
Slfn1	2.12903
Ctsz	2.09468
Gdpd1	2.0923
Scimp	2.08244
Slc37a2	2.07501
Tax1bp3	2.05934
Gusb	2.05528
Msr1	2.05398
Arl11	2.05319
Atp6v1c1	2.04944
Fcgr2b	2.04658
Lxn	2.04253
Usp18	2.04207
Akip1	2.02625
Ly6a	2.02493
Tspan3	2.02346
Ms4a4c	2.01931
Wfdc17	2.0096
Lap3	2.00791
Ctss	2.00756
Xcr1	-2.00391
Tspyl3	-2.01662
Plppr3	-2.02382
Gm44130	-2.02673
Jakmip1	-2.05297
Gramd1a	-2.0535
Ubash3a	-2.05665
Gpr18	-2.06395
Rab6b	-2.06458
Zfp707	-2.07258
Ptpn4	-2.07816
Phf1	-2.08065
Leng9	-2.0808
Klrk1	-2.08311
Nxpe3	-2.08424
Cd3d	-2.08772
Klrc3	-2.08784
Gm36940	-2.08912
Gm19557	-2.09678
1700096K18Rik	-2.09807
Dusp10	-2.10395
Atp2a3	-2.10619
Stat4	-2.10979
Farp1	-2.12171
Itgb7	-2.12625
Clcf1	-2.13622
Klrb1f	-2.13787
Lrrc75a	-2.13908
E430024P14Rik	-2.14943
Gm37842	-2.16384
Pde7a	-2.20771
Prkce	-2.21202
Klra5	-2.21224
Snord104	-2.21825
Tox	-2.22048
Cyp2e1	-2.23709
Rasgrp2	-2.24727
Rab3a	-2.25456
Ets1	-2.25786
D130040H23Rik	-2.25883
Gimap8	-2.261
Peg13	-2.26301
Rnf122	-2.2969
Cdyl2	-2.30563
Klrb1	-2.31214
Grasp	-2.31801
Gm26189	-2.31961
Cacna1e	-2.33961
Gem	-2.34078
Gm38243	-2.34458
Tlr12	-2.35694
9430087J23Rik	-2.35775
Tnfrsf18	-2.35864
Cd69	-2.35993
Cbx7	-2.36088
Grap2	-2.36513
Gm7967	-2.36823
Ugt3a1	-2.37889
1700023H06Rik	-2.38037
Gimap4	-2.40323
Gm37352	-2.40584
Mgst2	-2.40974
Gm37090	-2.41387
Chrne	-2.41691
Gm29438	-2.41706
Rfx2	-2.42467
Fosb	-2.43044
Pitpnm2	-2.46285
Ppp1r15a	-2.46952
Ipcef1	-2.47152
Afmid	-2.4788
F2rl1	-2.49364
Ifng	-2.49586
Katnb1	-2.50053
Lrrk2	-2.50238
Myo6	-2.50598
Ccl4	-2.51258
Dennd5b	-2.52916
Slc25a53	-2.53423
Tspan15	-2.53984
L1cam	-2.54675
Ccl5	-2.55209
Osgin1	-2.55266
Gdf11	-2.56475
Plekhf1	-2.56875
Dgka	-2.57414
Gm26724	-2.57954
E430021H15Rik	-2.57976
Gm37023	-2.58847
Baiap3	-2.58864
2001-09-01	-2.59183
Adrb2	-2.59297
Cnrip1	-2.60213
Klrb1a	-2.61715
Izumo4	-2.62117
Akap12	-2.63974
Rora	-2.65131
Zfp831	-2.65327
Aff3	-2.6805
Serpina3f	-2.68331
Traf3ip2	-2.68343
Gm38126	-2.68918
B130055M24Rik	-2.70527
Serpini1	-2.72763
Cers4	-2.7321
Trbc2	-2.73483
Hdc	-2.7402
Acpp	-2.76041
Cd27	-2.76334
Bcl11b	-2.76897
AI661453	-2.77773
Mir6924	-2.78445
Gbp10	-2.78771
Gimap3	-2.78986
Tob1	-2.79671
Pdzd2	-2.79957
Adgrg5	-2.80486
Gm37469	-2.80578
4930532G15Rik	-2.80691
Gm37215	-2.82373
Astl	-2.82848
A630072L19Rik	-2.85504
Llgl2	-2.86348
Slc10a1	-2.86672
Gm26616	-2.88539
Gm16845	-2.88689
Gm4956	-2.94456
Ltb	-2.95552
Cd226	-2.96576
Gm16575	-2.96872
Gm11769	-2.97392
Gjb2	-3.00021
Rasgrf1	-3.00062
Hspa1b	-3.02995
1700019D03Rik	-3.03405
Gm17334	-3.03818
Gm15890	-3.06007
Rapgef4	-3.07356
Gm37176	-3.07445
Abi3bp	-3.09274
Xlr4a	-3.10377
Apol7e	-3.11479
Lat	-3.11973
Tasp1	-3.13569
Arl4d	-3.13638
2610024D14Rik	-3.14379
Rab11fip4	-3.14554
Gm44175	-3.15436
Gm26884	-3.15559
Angptl1	-3.15651
Klri1	-3.16455
Adgrl4	-3.19139
Fgl1	-3.19768
Heatr9	-3.2527
2004-09-01	-3.26256
Aim1l	-3.26462
Gm28053	-3.27473
Gm15872	-3.30367
2810468N07Rik	-3.34402
Gm24616	-3.36513
Cd163	-3.36731
Gm21909	-3.37125
Ttn	-3.38301
Ddx43	-3.39314
Clec1b	-3.40413
Ebf1	-3.40773
Klrc1	-3.42747
Cyp2d22	-3.42861
C330011M18Rik	-3.43018
Gm6506	-3.44168
Gm27240	-3.44219
Gm36028	-3.47906
Ms4a1	-3.482
H2-Oa	-3.48781
Lrrn4	-3.49763
Pik3c2b	-3.50116
Adgrl1	-3.51248
Trac	-3.51677
Cd7	-3.52742
Cyp17a1	-3.54307
Gm37802	-3.54964
Slc25a2	-3.5503
Klrc2	-3.55167
Cd160	-3.55369
Xkrx	-3.55839
Cd3e	-3.56496
Prlr	-3.57084
Gm42870	-3.5879
Gm37447	-3.63017
2009-03-01	-3.66042
Gm10874	-3.67804
Sema4f	-3.67918
Cd8a	-3.68163
2010005H15Rik	-3.70194
Cpne7	-3.73062
Gm42684	-3.73476
Gm20743	-3.73916
Gm23442	-3.76086
Cr2	-3.78123
Cdh17	-3.79531
Dtx1	-3.81058
Cxcr3	-3.82202
Ighd	-3.83833
Gm45108	-3.85842
Mmp9	-3.85989
Apol11b	-3.8747
Tcrg-C2	-3.88666
Cxcr5	-3.89171
Pax5	-3.89434
Cyp4b1	-3.90251
Fam124b	-3.90793
Ccdc136	-3.92072
Art2b	-3.93522
G0s2	-3.97526
Gm43081	-3.97629
Gm9694	-3.99037
Gramd2	-4.02634
Chp2	-4.0298
Acsm1	-4.03876
Snord43	-4.04007
Ighv1-55	-4.05494
Kcnh6	-4.05769
P4htm	-4.07082
Gm35339	-4.0869
Prrt1	-4.0981
Pou2af1	-4.11426
Nat8f1	-4.1228
Btla	-4.12555
Igkv2-112	-4.13062
Cxcr6	-4.16325
Hic1	-4.17605
Igkv8-24	-4.19453
Pdgfrb	-4.20934
Gm19590	-4.22338
Scd1	-4.22813
Btbd11	-4.24599
Zfp683	-4.26245
Ighv3-6	-4.26889
Fga	-4.31443
Tnfrsf13c	-4.32277
Ccr6	-4.40306
Paqr9	-4.40835
Rln3	-4.4896
Dmpk	-4.50202
Apol7b	-4.51028
Fcer2a	-4.53315
Dysf	-4.53572
Glp1r	-4.54605
Gm26640	-4.55186
Gm16602	-4.59536
Zfp93	-4.62882
Mzb1	-4.70315
Pck1	-4.7128
Iglc3	-4.74961
Gm25106	-4.77007
Sdpr	-4.79597
Blk	-4.79948
Igkv17-121	-4.80719
Pzp	-4.84305
Gm10505	-4.84714
H2-Ob	-4.85804
Ighv10-1	-4.86382
Gm26802	-4.87279
Ambp	-4.89082
Kcna2	-4.90514
Serpina3k	-4.98074
Bend5	-4.99161
Ccdc80	-4.99283
Ighv1-64	-5.01119
Axin2	-5.02272
Igkv6-32	-5.06849
Cdc42ep1	-5.10573
Igkv3-10	-5.10946
Id3	-5.14398
Zmat4	-5.17427
Tat	-5.30731
Igkv3-2	-5.30893
Tcrg-C4	-5.37695
Igkv8-30	-5.39955
Ablim2	-5.5393
Trgv2	-5.59016
Trgj4	-5.59378
A1bg	-5.60159
Adh1	-5.62503
Igkv12-98	-5.64334
C6	-5.66627
Igkv2-109	-5.66903
Igha	-5.68703
Chad	-5.71394
Ahsg	-5.73981
Gm26614	-5.77735
Cd200r2	-5.78564
Vsig4	-5.79882
Tcrg-C1	-5.80531
Igkc	-6.01994
Cd40lg	-6.02163
Gm6934	-6.12518
Ngp	-6.14173
Hlf	-6.27315
Itih4	-6.3431
Iglc1	-6.57322
Podnl1	-6.59545
Ighg2c	-6.61766
Ltf	-6.81458
Atp8a2	-6.82754
Alb	-6.95654
Jchain	-6.98711
Igkv17-127	-7.10327
Cd79a	-7.21556
Cd19	-7.46589
St6galnac3	-7.52446
Igkv1-135	-7.72257
Igkv10-96	-7.75433
Clec4f	-8.01415

## Sheet: GO II
Analysis Type:	PANTHER Overrepresentation Test (Released 20171205)
Annotation Version and Release Date:	GO Ontology database Released 2017-12-27
Analyzed List:	uterine trNK and ILC1 vs liver ILC1.txt (Mus musculus)
Reference List:	Mus musculus (all genes in database)
Test Type:	FISHER
GO biological process complete	Mus musculus - REFLIST (22262)	uterine trNK ILC1 vs liver ILC1.txt (577)	uterine trNK ILC1 vs liver ILC1.txt (expected)	uterine trNK ILC1 vs liver ILC1.txt (over/under)	uterine trNK ILC1 vs liver ILC1.txt (fold Enrichment)	uterine trNK ILC1 vs liver ILC1.txt (raw P-value)	uterine trNK ILC1 vs liver ILC1.txt (FDR)
sensory perception of smell (GO:0007608)	1089	0	28.23	-	< 0.01	6.28e-13	6.44e-10
ribonucleoprotein complex biogenesis (GO:0022613)	384	0	9.95	-	< 0.01	9.87e-05	0.00756
negative regulation of antigen processing and presentation of peptide or polysaccharide antigen via MHC class II (GO:0002581)	3	3	0.08	+	38.58	0.000303	0.018
regulation of natural killer cell chemotaxis (GO:2000501)	5	3	0.13	+	23.15	0.000817	0.0394
negative regulation of antigen processing and presentation (GO:0002578)	5	3	0.13	+	23.15	0.000817	0.0395
regulation of antigen processing and presentation of peptide or polysaccharide antigen via MHC class II (GO:0002580)	5	3	0.13	+	23.15	0.000817	0.0397
progesterone metabolic process (GO:0042448)	10	5	0.26	+	19.29	2.46e-05	0.00218
positive regulation of macrophage migration (GO:1905523)	19	6	0.49	+	12.18	2.98e-05	0.0026
C21-steroid hormone metabolic process (GO:0008207)	16	5	0.41	+	12.06	0.000147	0.0104
macrophage chemotaxis (GO:0048246)	14	4	0.36	+	11.02	0.00093	0.0437
positive regulation of killing of cells of other organism (GO:0051712)	14	4	0.36	+	11.02	0.00093	0.0438
vascular endothelial growth factor signaling pathway (GO:0038084)	14	4	0.36	+	11.02	0.00093	0.0439
positive regulation of macrophage chemotaxis (GO:0010759)	18	5	0.47	+	10.72	0.000233	0.0152
T cell migration (GO:0072678)	18	5	0.47	+	10.72	0.000233	0.0152
lymphocyte chemotaxis (GO:0048247)	41	10	1.06	+	9.41	4.93e-07	7.37e-05
lymphocyte migration (GO:0072676)	52	12	1.35	+	8.9	5.99e-08	1.17e-05
positive regulation of toll-like receptor signaling pathway (GO:0034123)	22	5	0.57	+	8.77	0.000515	0.0279
cytolysis (GO:0019835)	30	6	0.78	+	7.72	0.000259	0.0163
regulation of type 2 immune response (GO:0002828)	30	6	0.78	+	7.72	0.000259	0.0163
regulation of macrophage migration (GO:1905521)	30	6	0.78	+	7.72	0.000259	0.0164
monocyte chemotaxis (GO:0002548)	31	6	0.8	+	7.47	0.000302	0.018
chemokine-mediated signaling pathway (GO:0070098)	49	9	1.27	+	7.09	1.39e-05	0.00133
neutrophil chemotaxis (GO:0030593)	62	11	1.61	+	6.85	2.1e-06	0.000274
mononuclear cell migration (GO:0071674)	34	6	0.88	+	6.81	0.000468	0.0256
granulocyte chemotaxis (GO:0071621)	69	12	1.79	+	6.71	8.73e-07	0.000124
collagen metabolic process (GO:0032963)	42	7	1.09	+	6.43	0.000217	0.0145
regulation of T cell apoptotic process (GO:0070232)	43	7	1.11	+	6.28	0.000247	0.0158
multicellular organismal macromolecule metabolic process (GO:0044259)	43	7	1.11	+	6.28	0.000247	0.0159
leukocyte chemotaxis (GO:0030595)	117	19	3.03	+	6.27	1.61e-09	6.89e-07
protein kinase B signaling (GO:0043491)	37	6	0.96	+	6.26	0.000698	0.0349
regulation of mononuclear cell migration (GO:0071675)	44	7	1.14	+	6.14	0.00028	0.0171
neutrophil migration (GO:1990266)	71	11	1.84	+	5.98	6.72e-06	0.000734
regulation of granulocyte chemotaxis (GO:0071622)	52	8	1.35	+	5.94	0.000127	0.00933
positive regulation of calcium-mediated signaling (GO:0050850)	39	6	1.01	+	5.94	0.000893	0.0426
positive regulation of cell killing (GO:0031343)	59	9	1.53	+	5.89	5.15e-05	0.00426
granulocyte migration (GO:0097530)	79	12	2.05	+	5.86	3.1e-06	0.000369
positive regulation of leukocyte migration (GO:0002687)	134	20	3.47	+	5.76	2.22e-09	8.53e-07
positive regulation of leukocyte mediated cytotoxicity (GO:0001912)	47	7	1.22	+	5.75	0.000401	0.0228
regulation of leukocyte chemotaxis (GO:0002688)	109	16	2.83	+	5.66	1.1e-07	1.97e-05
antimicrobial humoral response (GO:0019730)	50	7	1.3	+	5.4	0.000561	0.0292
leukocyte migration (GO:0050900)	186	26	4.82	+	5.39	3.2e-11	2.14e-08
positive regulation of leukocyte chemotaxis (GO:0002690)	86	12	2.23	+	5.38	6.79e-06	0.000736
regulation of leukocyte migration (GO:0002685)	180	25	4.67	+	5.36	8.69e-11	4.78e-08
cellular ketone metabolic process (GO:0042180)	65	9	1.68	+	5.34	0.000101	0.0077
cell chemotaxis (GO:0060326)	174	24	4.51	+	5.32	2.35e-10	1.21e-07
amine metabolic process (GO:0009308)	51	7	1.32	+	5.3	0.000624	0.0321
positive regulation of cytokine biosynthetic process (GO:0042108)	62	8	1.61	+	4.98	0.000377	0.0217
myeloid leukocyte migration (GO:0097529)	101	13	2.62	+	4.97	6.28e-06	0.000691
regulation of toll-like receptor signaling pathway (GO:0034121)	55	7	1.43	+	4.91	0.000936	0.0438
multicellular organism metabolic process (GO:0044236)	64	8	1.66	+	4.82	0.000457	0.0252
regulation of cytokine production involved in immune response (GO:0002718)	65	8	1.68	+	4.75	0.000502	0.0273
cellular hormone metabolic process (GO:0034754)	74	9	1.92	+	4.69	0.000246	0.0159
regulation of B cell proliferation (GO:0030888)	66	8	1.71	+	4.68	0.000551	0.029
positive regulation of chemotaxis (GO:0050921)	134	16	3.47	+	4.61	1.35e-06	0.000187
alpha-beta T cell activation (GO:0046631)	68	8	1.76	+	4.54	0.00066	0.0334
cellular response to interleukin-1 (GO:0071347)	68	8	1.76	+	4.54	0.00066	0.0335
cellular response to interferon-gamma (GO:0071346)	94	11	2.44	+	4.51	7.1e-05	0.00575
positive regulation of leukocyte mediated immunity (GO:0002705)	122	14	3.16	+	4.43	9.29e-06	0.00094
regulation of chemotaxis (GO:0050920)	185	21	4.79	+	4.38	6.81e-08	1.29e-05
regulation of cell killing (GO:0031341)	83	9	2.15	+	4.18	0.000532	0.0284
negative regulation of angiogenesis (GO:0016525)	93	10	2.41	+	4.15	0.000282	0.0171
negative regulation of vasculature development (GO:1901343)	103	11	2.67	+	4.12	0.000149	0.0105
positive regulation of ERK1 and ERK2 cascade (GO:0070374)	201	21	5.21	+	4.03	2.43e-07	3.86e-05
negative regulation of blood vessel morphogenesis (GO:2000181)	96	10	2.49	+	4.02	0.000355	0.0206
positive regulation of lymphocyte mediated immunity (GO:0002708)	97	10	2.51	+	3.98	0.000383	0.0219
regulation of response to biotic stimulus (GO:0002831)	137	14	3.55	+	3.94	3.05e-05	0.00266
calcium-mediated signaling (GO:0019722)	89	9	2.31	+	3.9	0.000843	0.0404
regulation of tumor necrosis factor production (GO:0032680)	129	13	3.34	+	3.89	6.64e-05	0.00541
positive regulation of reactive oxygen species metabolic process (GO:2000379)	100	10	2.59	+	3.86	0.000478	0.0261
regulation of ERK1 and ERK2 cascade (GO:0070372)	282	28	7.31	+	3.83	6.81e-09	2.23e-06
regulation of tumor necrosis factor superfamily cytokine production (GO:1903555)	131	13	3.4	+	3.83	7.67e-05	0.00605
adaptive immune response (GO:0002250)	400	39	10.37	+	3.76	1.17e-11	9e-09
regulation of production of molecular mediator of immune response (GO:0002700)	123	12	3.19	+	3.76	0.000166	0.0115
immune response-regulating cell surface receptor signaling pathway (GO:0002768)	237	23	6.14	+	3.74	2.21e-07	3.58e-05
positive regulation of cell-substrate adhesion (GO:0010811)	114	11	2.95	+	3.72	0.000336	0.0197
positive regulation of B cell activation (GO:0050871)	209	20	5.42	+	3.69	1.65e-06	0.000221
response to interferon-gamma (GO:0034341)	115	11	2.98	+	3.69	0.00036	0.0208
positive regulation of immune effector process (GO:0002699)	199	19	5.16	+	3.68	3.09e-06	0.000371
positive regulation of angiogenesis (GO:0045766)	150	14	3.89	+	3.6	7.57e-05	0.0061
chemotaxis (GO:0006935)	424	39	10.99	+	3.55	5.82e-11	3.58e-08
regulation of leukocyte proliferation (GO:0070663)	228	21	5.91	+	3.55	1.61e-06	0.000217
regulation of lymphocyte proliferation (GO:0050670)	218	20	5.65	+	3.54	2.99e-06	0.000363
taxis (GO:0042330)	426	39	11.04	+	3.53	6.62e-11	3.92e-08
regulation of mononuclear cell proliferation (GO:0032944)	220	20	5.7	+	3.51	3.4e-06	0.0004
inflammatory response (GO:0006954)	419	38	10.86	+	3.5	1.5e-10	7.97e-08
regulation of cell-substrate adhesion (GO:0010810)	188	17	4.87	+	3.49	1.94e-05	0.00175
immune response-regulating signaling pathway (GO:0002764)	292	26	7.57	+	3.44	1.73e-07	2.93e-05
B cell receptor signaling pathway (GO:0050853)	158	14	4.1	+	3.42	0.000126	0.00929
regulation of B cell activation (GO:0050864)	249	22	6.45	+	3.41	1.72e-06	0.000228
immune response-activating cell surface receptor signaling pathway (GO:0002429)	226	20	5.86	+	3.41	4.94e-06	0.000555
phagocytosis, engulfment (GO:0006911)	159	14	4.12	+	3.4	0.000134	0.00974
regulation of cell activation (GO:0050865)	641	56	16.61	+	3.37	2.27e-14	4.38e-11
positive regulation of endocytosis (GO:0045807)	149	13	3.86	+	3.37	0.00025	0.016
regulation of immune effector process (GO:0002697)	344	30	8.92	+	3.36	3.01e-08	6.7e-06
regulation of leukocyte activation (GO:0002694)	601	52	15.58	+	3.34	2.89e-13	3.7e-10
regulation of angiogenesis (GO:0045765)	256	22	6.64	+	3.32	2.62e-06	0.000333
negative regulation of peptidase activity (GO:0010466)	222	19	5.75	+	3.3	1.31e-05	0.00126
cytokine-mediated signaling pathway (GO:0019221)	258	22	6.69	+	3.29	2.94e-06	0.000365
regulation of T cell proliferation (GO:0042129)	164	14	4.25	+	3.29	0.000181	0.0123
negative regulation of immune response (GO:0050777)	141	12	3.65	+	3.28	0.000527	0.0285
cellular response to molecule of bacterial origin (GO:0071219)	142	12	3.68	+	3.26	0.000559	0.0293
regulation of leukocyte mediated immunity (GO:0002703)	191	16	4.95	+	3.23	7.88e-05	0.00616
positive regulation of vasculature development (GO:1904018)	167	14	4.33	+	3.23	0.000215	0.0145
plasma membrane invagination (GO:0099024)	168	14	4.35	+	3.22	0.000228	0.015
phagocytosis, recognition (GO:0006910)	144	12	3.73	+	3.22	0.000627	0.0322
negative regulation of cell activation (GO:0050866)	181	15	4.69	+	3.2	0.000146	0.0103
wound healing (GO:0042060)	266	22	6.89	+	3.19	4.64e-06	0.000526
immune response-activating signal transduction (GO:0002757)	279	23	7.23	+	3.18	2.98e-06	0.000364
regulation of cell-cell adhesion (GO:0022407)	392	32	10.16	+	3.15	4.36e-08	9.07e-06
regulation of vasculature development (GO:1901342)	282	23	7.31	+	3.15	3.52e-06	0.000407
positive regulation of cell migration (GO:0030335)	468	38	12.13	+	3.13	2.66e-09	9.75e-07
regulation of lymphocyte activation (GO:0051249)	520	42	13.48	+	3.12	4.38e-10	2.04e-07
humoral immune response (GO:0006959)	260	21	6.74	+	3.12	1.06e-05	0.00106
membrane invagination (GO:0010324)	174	14	4.51	+	3.1	0.000318	0.0188
negative regulation of leukocyte activation (GO:0002695)	162	13	4.2	+	3.1	0.000527	0.0283
regulation of extrinsic apoptotic signaling pathway (GO:2001236)	162	13	4.2	+	3.1	0.000527	0.0284
positive regulation of cell adhesion (GO:0045785)	374	30	9.69	+	3.09	1.64e-07	2.81e-05
regulation of leukocyte cell-cell adhesion (GO:1903037)	300	24	7.78	+	3.09	2.95e-06	0.000364
positive regulation of response to external stimulus (GO:0032103)	275	22	7.13	+	3.09	7.59e-06	0.0008
positive regulation of immune system process (GO:0002684)	876	70	22.7	+	3.08	6.82e-16	2.62e-12
regulation of cell adhesion (GO:0030155)	651	52	16.87	+	3.08	4.86e-12	3.93e-09
positive regulation of cell activation (GO:0050867)	430	34	11.15	+	3.05	3.39e-08	7.35e-06
antigen receptor-mediated signaling pathway (GO:0050851)	204	16	5.29	+	3.03	0.00016	0.0112
protein activation cascade (GO:0072376)	178	14	4.61	+	3.03	0.000394	0.0225
positive regulation of cell motility (GO:2000147)	486	38	12.6	+	3.02	6.91e-09	2.22e-06
negative regulation of multi-organism process (GO:0043901)	166	13	4.3	+	3.02	0.000653	0.0333
positive regulation of cellular component movement (GO:0051272)	500	39	12.96	+	3.01	4.64e-09	1.62e-06
positive regulation of cell-cell adhesion (GO:0022409)	218	17	5.65	+	3.01	0.000108	0.00818
regulation of ossification (GO:0030278)	205	16	5.31	+	3.01	0.000169	0.0117
positive regulation of hemopoiesis (GO:1903708)	193	15	5	+	3	0.000279	0.0171
regulation of immune system process (GO:0002682)	1276	99	33.07	+	2.99	1.74e-21	2.68e-17
positive regulation of locomotion (GO:0040017)	517	40	13.4	+	2.99	3.62e-09	1.3e-06
regulation of T cell activation (GO:0050863)	285	22	7.39	+	2.98	1.28e-05	0.00124
positive regulation of leukocyte activation (GO:0002696)	416	32	10.78	+	2.97	1.54e-07	2.67e-05
regulation of immune response (GO:0050776)	748	57	19.39	+	2.94	2.53e-12	2.17e-09
positive regulation of immune response (GO:0050778)	551	42	14.28	+	2.94	2.19e-09	8.66e-07
extracellular matrix organization (GO:0030198)	184	14	4.77	+	2.94	0.000537	0.0285
production of molecular mediator of immune response (GO:0002440)	184	14	4.77	+	2.94	0.000537	0.0286
extracellular structure organization (GO:0043062)	185	14	4.79	+	2.92	0.000564	0.0293
regulation of response to external stimulus (GO:0032101)	677	51	17.55	+	2.91	5.68e-11	3.64e-08
immunoglobulin mediated immune response (GO:0016064)	199	15	5.16	+	2.91	0.000378	0.0217
negative regulation of immune system process (GO:0002683)	414	31	10.73	+	2.89	4.16e-07	6.28e-05
small GTPase mediated signal transduction (GO:0007264)	228	17	5.91	+	2.88	0.000178	0.0122
negative regulation of cytokine production (GO:0001818)	228	17	5.91	+	2.88	0.000178	0.0122
B cell mediated immunity (GO:0019724)	201	15	5.21	+	2.88	0.000417	0.0233
lymphocyte differentiation (GO:0030098)	255	19	6.61	+	2.87	7.64e-05	0.00609
response to molecule of bacterial origin (GO:0002237)	255	19	6.61	+	2.87	7.64e-05	0.00612
second-messenger-mediated signaling (GO:0019932)	189	14	4.9	+	2.86	0.000687	0.0344
immune response (GO:0006955)	1151	85	29.83	+	2.85	3.05e-17	1.56e-13
response to wounding (GO:0009611)	326	24	8.45	+	2.84	1.09e-05	0.00107
negative regulation of proteolysis (GO:0045861)	314	23	8.14	+	2.83	1.79e-05	0.00164
leukocyte differentiation (GO:0002521)	345	25	8.94	+	2.8	9.28e-06	0.000946
regulation of cytokine production (GO:0001817)	595	43	15.42	+	2.79	6.18e-09	2.07e-06
regulation of defense response (GO:0031347)	525	38	13.61	+	2.79	4.65e-08	9.55e-06
activation of immune response (GO:0002253)	332	24	8.6	+	2.79	1.45e-05	0.00138
innate immune response (GO:0045087)	665	48	17.24	+	2.78	8.1e-10	3.56e-07
regulation of innate immune response (GO:0045088)	236	17	6.12	+	2.78	0.00026	0.0162
response to lipopolysaccharide (GO:0032496)	236	17	6.12	+	2.78	0.00026	0.0162
cell migration (GO:0016477)	752	54	19.49	+	2.77	7.95e-11	4.53e-08
positive regulation of MAPK cascade (GO:0043410)	473	34	12.26	+	2.77	2.79e-07	4.34e-05
adaptive immune response based on somatic recombination of immune receptors built from immunoglobulin superfamily domains (GO:0002460)	268	19	6.95	+	2.74	0.00014	0.01
negative regulation of cell adhesion (GO:0007162)	255	18	6.61	+	2.72	0.000219	0.0146
positive regulation of cytokine production (GO:0001819)	386	27	10	+	2.7	7.52e-06	0.000798
positive regulation of lymphocyte activation (GO:0051251)	371	26	9.62	+	2.7	1.07e-05	0.00106
lymphocyte activation (GO:0046649)	387	27	10.03	+	2.69	7.86e-06	0.000822
regulation of epithelial cell proliferation (GO:0050678)	332	23	8.6	+	2.67	4.05e-05	0.00348
leukocyte activation (GO:0045321)	465	32	12.05	+	2.66	1.51e-06	0.000206
positive regulation of defense response (GO:0031349)	261	18	6.76	+	2.66	0.000286	0.0173
lymphocyte mediated immunity (GO:0002449)	247	17	6.4	+	2.66	0.000426	0.0238
regulation of cell migration (GO:0030334)	769	52	19.93	+	2.61	1.81e-09	7.54e-07
regulation of MAPK cascade (GO:0043408)	680	46	17.62	+	2.61	1.84e-08	4.73e-06
defense response to bacterium (GO:0042742)	385	26	9.98	+	2.61	1.96e-05	0.00175
leukocyte mediated immunity (GO:0002443)	282	19	7.31	+	2.6	0.000258	0.0164
regulation of endocytosis (GO:0030100)	238	16	6.17	+	2.59	0.000788	0.0385
phagocytosis (GO:0006909)	239	16	6.19	+	2.58	0.000822	0.0395
cell motility (GO:0048870)	856	57	22.19	+	2.57	3.85e-10	1.85e-07
localization of cell (GO:0051674)	856	57	22.19	+	2.57	3.85e-10	1.91e-07
regulation of inflammatory response (GO:0050727)	285	19	7.39	+	2.57	0.000292	0.0176
defense response (GO:0006952)	1226	81	31.78	+	2.55	1.01e-13	1.55e-10
regulation of multi-organism process (GO:0043900)	379	25	9.82	+	2.55	4.04e-05	0.0035
negative regulation of hydrolase activity (GO:0051346)	368	24	9.54	+	2.52	0.000108	0.00815
locomotion (GO:0040011)	1053	68	27.29	+	2.49	2.59e-11	1.81e-08
regulation of cell motility (GO:2000145)	810	52	20.99	+	2.48	1.1e-08	3.24e-06
cell activation (GO:0001775)	561	36	14.54	+	2.48	1.75e-06	0.00023
response to bacterium (GO:0009617)	609	39	15.78	+	2.47	6.46e-07	9.56e-05
positive regulation of intracellular signal transduction (GO:1902533)	896	57	23.22	+	2.45	2.07e-09	8.4e-07
regulation of hemopoiesis (GO:1903706)	363	23	9.41	+	2.44	0.00019	0.0129
defense response to other organism (GO:0098542)	555	35	14.38	+	2.43	3.36e-06	0.000398
immune system process (GO:0002376)	1970	123	51.06	+	2.41	2.96e-19	2.28e-15
regulation of cellular component movement (GO:0051270)	891	55	23.09	+	2.38	9.31e-09	2.87e-06
positive regulation of protein phosphorylation (GO:0001934)	917	56	23.77	+	2.36	1.24e-08	3.61e-06
regulation of locomotion (GO:0040012)	885	54	22.94	+	2.35	2.52e-08	5.88e-06
cell-cell adhesion (GO:0098609)	347	21	8.99	+	2.33	0.000561	0.0293
regulation of body fluid levels (GO:0050878)	331	20	8.58	+	2.33	0.000785	0.0385
response to other organism (GO:0051707)	816	49	21.15	+	2.32	1.78e-07	2.98e-05
response to external biotic stimulus (GO:0043207)	818	49	21.2	+	2.31	1.86e-07	3.07e-05
regulation of protein secretion (GO:0050708)	435	26	11.27	+	2.31	0.000138	0.0099
response to external stimulus (GO:0009605)	1706	101	44.22	+	2.28	2.64e-14	4.51e-11
response to biotic stimulus (GO:0009607)	849	50	22	+	2.27	1.91e-07	3.13e-05
hemopoiesis (GO:0030097)	611	36	15.84	+	2.27	1.04e-05	0.00104
immune system development (GO:0002520)	700	41	18.14	+	2.26	3.52e-06	0.00041
hematopoietic or lymphoid organ development (GO:0048534)	669	39	17.34	+	2.25	7.09e-06	0.000763
positive regulation of phosphorylation (GO:0042327)	963	56	24.96	+	2.24	5.46e-08	1.09e-05
positive regulation of phosphate metabolic process (GO:0045937)	1073	62	27.81	+	2.23	1.49e-08	4.02e-06
positive regulation of phosphorus metabolic process (GO:0010562)	1073	62	27.81	+	2.23	1.49e-08	4.1e-06
regulation of peptide secretion (GO:0002791)	472	27	12.23	+	2.21	0.000227	0.015
cell surface receptor signaling pathway (GO:0007166)	1700	97	44.06	+	2.2	9.54e-13	8.64e-10
negative regulation of cell proliferation (GO:0008285)	650	37	16.85	+	2.2	1.79e-05	0.00165
regulation of secretion (GO:0051046)	782	44	20.27	+	2.17	3.91e-06	0.000449
regulation of secretion by cell (GO:1903530)	729	41	18.89	+	2.17	9.93e-06	0.000999
positive regulation of secretion by cell (GO:1903532)	429	24	11.12	+	2.16	0.000684	0.0344
positive regulation of response to stimulus (GO:0048584)	1958	109	50.75	+	2.15	1.04e-13	1.46e-10
endocytosis (GO:0006897)	503	28	13.04	+	2.15	0.000346	0.0202
cellular response to cytokine stimulus (GO:0071345)	595	33	15.42	+	2.14	8.1e-05	0.00629
regulation of protein phosphorylation (GO:0001932)	1331	73	34.5	+	2.12	5.92e-09	2.02e-06
positive regulation of secretion (GO:0051047)	456	25	11.82	+	2.12	0.000965	0.045
immune effector process (GO:0002252)	534	29	13.84	+	2.1	0.000317	0.0187
movement of cell or subcellular component (GO:0006928)	1218	66	31.57	+	2.09	3.98e-08	8.39e-06
response to lipid (GO:0033993)	591	32	15.32	+	2.09	0.000219	0.0145
positive regulation of signal transduction (GO:0009967)	1351	73	35.02	+	2.08	7.96e-09	2.5e-06
positive regulation of cell proliferation (GO:0008284)	896	48	23.22	+	2.07	5.85e-06	0.000648
regulation of vesicle-mediated transport (GO:0060627)	484	26	12.54	+	2.07	0.000812	0.0395
response to cytokine (GO:0034097)	695	37	18.01	+	2.05	6.4e-05	0.00524
positive regulation of protein modification process (GO:0031401)	1119	59	29	+	2.03	7.61e-07	0.00011
cell adhesion (GO:0007155)	759	40	19.67	+	2.03	4.45e-05	0.00379
import into cell (GO:0098657)	554	29	14.36	+	2.02	0.000661	0.0333
regulation of response to stress (GO:0080134)	1154	60	29.91	+	2.01	7.02e-07	0.000103
biological adhesion (GO:0022610)	769	40	19.93	+	2.01	5.37e-05	0.00442
regulation of homeostatic process (GO:0032844)	498	26	12.91	+	2.01	0.00106	0.049
regulation of system process (GO:0044057)	499	26	12.93	+	2.01	0.00108	0.0499
positive regulation of multicellular organismal process (GO:0051240)	1655	86	42.9	+	2	2.23e-09	8.39e-07
regulation of anatomical structure morphogenesis (GO:0022603)	970	50	25.14	+	1.99	8.38e-06	0.000865
positive regulation of cell communication (GO:0010647)	1523	78	39.47	+	1.98	2.05e-08	5.08e-06
negative regulation of catalytic activity (GO:0043086)	682	35	17.68	+	1.98	0.000229	0.015
regulation of cell proliferation (GO:0042127)	1583	81	41.03	+	1.97	1.29e-08	3.69e-06
positive regulation of signaling (GO:0023056)	1530	78	39.66	+	1.97	3.3e-08	7.25e-06
positive regulation of developmental process (GO:0051094)	1374	70	35.61	+	1.97	1.44e-07	2.54e-05
regulation of phosphorylation (GO:0042325)	1437	73	37.25	+	1.96	9.37e-08	1.7e-05
circulatory system development (GO:0072359)	846	43	21.93	+	1.96	4.65e-05	0.00391
regulation of multicellular organismal process (GO:0051239)	2822	142	73.14	+	1.94	1.89e-14	4.15e-11
regulation of phosphorus metabolic process (GO:0051174)	1675	84	43.41	+	1.93	1.32e-08	3.69e-06
regulation of intracellular signal transduction (GO:1902531)	1583	79	41.03	+	1.93	5.51e-08	1.09e-05
regulation of phosphate metabolic process (GO:0019220)	1670	83	43.28	+	1.92	2.96e-08	6.69e-06
positive regulation of transport (GO:0051050)	1047	52	27.14	+	1.92	1.73e-05	0.0016
regulation of hydrolase activity (GO:0051336)	910	45	23.59	+	1.91	7.71e-05	0.00605
negative regulation of cellular protein metabolic process (GO:0032269)	959	47	24.86	+	1.89	5.13e-05	0.00427
response to stress (GO:0006950)	2935	142	76.07	+	1.87	3.62e-13	4.28e-10
regulation of multicellular organismal development (GO:2000026)	1890	90	48.99	+	1.84	4.71e-08	9.54e-06
regulation of protein modification process (GO:0031399)	1660	79	43.02	+	1.84	3.99e-07	6.07e-05
positive regulation of cell differentiation (GO:0045597)	1007	48	26.1	+	1.84	0.000112	0.00836
regulation of response to stimulus (GO:0048583)	3441	163	89.19	+	1.83	1.54e-14	3.96e-11
regulation of developmental process (GO:0050793)	2410	114	62.46	+	1.83	5.82e-10	2.63e-07
negative regulation of protein metabolic process (GO:0051248)	1020	48	26.44	+	1.82	0.000124	0.00919
negative regulation of apoptotic process (GO:0043066)	868	41	22.5	+	1.82	0.000334	0.0196
anatomical structure formation involved in morphogenesis (GO:0048646)	855	40	22.16	+	1.81	0.000467	0.0257
regulation of protein transport (GO:0051223)	790	37	20.48	+	1.81	0.000923	0.0438
intracellular signal transduction (GO:0035556)	1271	59	32.94	+	1.79	2.84e-05	0.0025
negative regulation of signal transduction (GO:0009968)	1097	51	28.43	+	1.79	9.67e-05	0.00744
negative regulation of programmed cell death (GO:0043069)	884	41	22.91	+	1.79	0.000541	0.0286
negative regulation of molecular function (GO:0044092)	973	45	25.22	+	1.78	0.000302	0.0181
negative regulation of response to stimulus (GO:0048585)	1437	66	37.25	+	1.77	1.19e-05	0.00116
negative regulation of multicellular organismal process (GO:0051241)	1153	53	29.88	+	1.77	9.47e-05	0.00732
regulation of signal transduction (GO:0009966)	2533	114	65.65	+	1.74	1.04e-08	3.14e-06
negative regulation of developmental process (GO:0051093)	933	42	24.18	+	1.74	0.00077	0.0379
regulation of cellular protein metabolic process (GO:0032268)	2326	104	60.29	+	1.73	7.23e-08	1.36e-05
positive regulation of cellular protein metabolic process (GO:0032270)	1404	63	36.39	+	1.73	4.48e-05	0.00379
negative regulation of cell death (GO:0060548)	984	44	25.5	+	1.73	0.000707	0.0352
multi-organism process (GO:0051704)	1815	81	47.04	+	1.72	2.67e-06	0.000334
regulation of cell differentiation (GO:0045595)	1713	76	44.4	+	1.71	9.21e-06	0.000945
regulation of protein metabolic process (GO:0051246)	2512	110	65.11	+	1.69	6.8e-08	1.31e-05
regulation of cell communication (GO:0010646)	2869	124	74.36	+	1.67	2.01e-08	5.07e-06
regulation of localization (GO:0032879)	2631	114	68.19	+	1.67	8.13e-08	1.51e-05
positive regulation of protein metabolic process (GO:0051247)	1498	65	38.83	+	1.67	7.64e-05	0.00606
negative regulation of cell communication (GO:0010648)	1224	53	31.72	+	1.67	0.000437	0.0243
negative regulation of signaling (GO:0023057)	1228	53	31.83	+	1.67	0.000448	0.0248
regulation of signaling (GO:0023051)	2890	124	74.9	+	1.66	2.36e-08	5.67e-06
regulation of apoptotic process (GO:0042981)	1468	63	38.05	+	1.66	0.000133	0.00971
regulation of transport (GO:0051049)	1879	80	48.7	+	1.64	2.14e-05	0.00191
regulation of programmed cell death (GO:0043067)	1486	63	38.52	+	1.64	0.000201	0.0136
tissue development (GO:0009888)	1534	65	39.76	+	1.63	0.000135	0.00973
positive regulation of cellular component organization (GO:0051130)	1229	52	31.85	+	1.63	0.000885	0.0423
anatomical structure morphogenesis (GO:0009653)	2049	86	53.11	+	1.62	1.67e-05	0.00156
regulation of catalytic activity (GO:0050790)	1729	72	44.81	+	1.61	0.000113	0.00842
regulation of cell death (GO:0010941)	1628	68	42.2	+	1.61	0.000145	0.0103
regulation of biological quality (GO:0065008)	3400	141	88.12	+	1.6	1.74e-08	4.55e-06
positive regulation of cellular process (GO:0048522)	4923	200	127.6	+	1.57	1.21e-11	8.85e-09
animal organ development (GO:0048513)	2827	115	73.27	+	1.57	1.48e-06	0.000203
positive regulation of biological process (GO:0048518)	5444	220	141.1	+	1.56	9.09e-13	8.75e-10
positive regulation of cellular metabolic process (GO:0031325)	2945	118	76.33	+	1.55	2.23e-06	0.000289
cellular response to chemical stimulus (GO:0070887)	2045	82	53	+	1.55	0.000111	0.00833
positive regulation of metabolic process (GO:0009893)	3147	125	81.57	+	1.53	1.32e-06	0.000185
system development (GO:0048731)	3982	156	103.21	+	1.51	9.17e-08	1.68e-05
positive regulation of nitrogen compound metabolic process (GO:0051173)	2816	110	72.99	+	1.51	1.63e-05	0.00153
positive regulation of macromolecule metabolic process (GO:0010604)	2910	113	75.42	+	1.5	1.6e-05	0.00151
positive regulation of biosynthetic process (GO:0009891)	1822	71	47.22	+	1.5	0.000738	0.0364
multicellular organism development (GO:0007275)	4545	176	117.8	+	1.49	1.59e-08	4.22e-06
cell differentiation (GO:0030154)	3469	134	89.91	+	1.49	2.47e-06	0.000317
anatomical structure development (GO:0048856)	4840	184	125.45	+	1.47	2.47e-08	5.85e-06
cellular developmental process (GO:0048869)	3538	135	91.7	+	1.47	3.97e-06	0.000453
developmental process (GO:0032502)	5171	193	134.03	+	1.44	3.83e-08	8.19e-06
negative regulation of biological process (GO:0048519)	4752	177	123.17	+	1.44	2.6e-07	4.08e-05
negative regulation of cellular process (GO:0048523)	4312	161	111.76	+	1.44	1.18e-06	0.000167
response to stimulus (GO:0050896)	7726	286	200.25	+	1.43	5.57e-13	6.12e-10
response to chemical (GO:0042221)	3402	126	88.18	+	1.43	4.12e-05	0.00352
localization (GO:0051179)	4441	163	115.1	+	1.42	2.63e-06	0.000332
cell communication (GO:0007154)	5084	184	131.77	+	1.4	8.54e-07	0.000123
signaling (GO:0023052)	4966	177	128.71	+	1.38	5.1e-06	0.000569
signal transduction (GO:0007165)	4629	166	119.98	+	1.38	7.87e-06	0.000818
cellular response to stimulus (GO:0051716)	6089	203	157.82	+	1.29	4.78e-05	0.004
regulation of cellular metabolic process (GO:0031323)	5484	183	142.14	+	1.29	0.000165	0.0115
regulation of metabolic process (GO:0019222)	5821	191	150.87	+	1.27	0.000266	0.0164
regulation of nitrogen compound metabolic process (GO:0051171)	5220	171	135.3	+	1.26	0.000724	0.0358
regulation of biological process (GO:0050789)	10974	352	284.43	+	1.24	2.92e-08	6.71e-06
regulation of cellular process (GO:0050794)	10369	332	268.75	+	1.24	2.31e-07	3.7e-05
biological regulation (GO:0065007)	11512	366	298.37	+	1.23	2.26e-08	5.53e-06
multicellular organismal process (GO:0032501)	7075	224	183.37	+	1.22	0.000415	0.0234
cellular process (GO:0009987)	13833	400	358.53	+	1.12	0.000416	0.0234
cellular nitrogen compound metabolic process (GO:0034641)	4120	75	106.78	-	0.7	0.000584	0.0302
cellular aromatic compound metabolic process (GO:0006725)	3753	68	97.27	-	0.7	0.00102	0.0475
cellular macromolecule metabolic process (GO:0044260)	5463	98	141.59	-	0.69	1.82e-05	0.00164
heterocycle metabolic process (GO:0046483)	3699	64	95.87	-	0.67	0.000266	0.0164
cellular macromolecule biosynthetic process (GO:0034645)	2699	44	69.95	-	0.63	0.000713	0.0354
nucleobase-containing compound metabolic process (GO:0006139)	3570	56	92.53	-	0.61	1.81e-05	0.00165
RNA metabolic process (GO:0016070)	2681	42	69.49	-	0.6	0.000259	0.0162
nucleic acid metabolic process (GO:0090304)	3113	45	80.68	-	0.56	7.41e-06	0.000791
nervous system process (GO:0050877)	2120	22	54.95	-	0.4	3.29e-07	5.06e-05
chromosome organization (GO:0051276)	884	8	22.91	-	0.35	0.000647	0.0331
sensory perception (GO:0007600)	1757	15	45.54	-	0.33	1.45e-07	2.53e-05
RNA processing (GO:0006396)	724	5	18.77	-	0.27	0.000415	0.0235
protein modification by small protein conjugation or removal (GO:0070647)	593	3	15.37	-	0.2	0.00029	0.0175
protein modification by small protein conjugation (GO:0032446)	474	2	12.29	-	0.16	0.000926	0.0438
DNA repair (GO:0006281)	401	1	10.39	-	0.1	0.000617	0.0319
sensory perception of chemical stimulus (GO:0007606)	1377	1	35.69	-	0.03	1.22e-14	3.75e-11

## Sheet: DEG III
Comparison III: uterine CD49a+ (ILC1, trNK) subsets vs uterine CD49a- (cNK) subset
Gene	FC
Ccl7	7.69161
Pf4	7.37644
Cd109	7.31752
C3ar1	7.27463
Kdr	7.25405
Tlr1	7.07541
Ptafr	6.96193
Ccl2	6.92658
Msr1	6.89749
Slco2b1	6.7718
Flrt3	6.76631
Ctnnd2	6.73961
Adam33	6.72075
Fcgr1	6.69399
C5ar1	6.68368
Ccl12	6.67171
Mfsd12	6.66937
Pltp	6.65377
Fam114a1	6.63144
Ch25h	6.61577
Lpcat2	6.61507
Tmem86a	6.61262
Nectin4	6.56937
Fkbp9	6.49907
Psd3	6.49659
Stxbp1	6.49075
Tal1	6.44483
Lacc1	6.43916
Ahnak2	6.40892
Ass1	6.39749
Rnf144b	6.38989
Lyve1	6.36931
Retnla	6.36663
Rab7b	6.31886
Ptgfrn	6.315
Pde7b	6.30404
Itga9	6.2488
Plb1	6.24156
Rab3il1	6.21795
Cebpa	6.21557
Pdpn	6.20768
Ecm1	6.19895
Gas6	6.17161
Cxcl16	6.16641
Plxna1	6.15072
Clec7a	6.14537
Gzmf	6.14201
Fzd7	6.12702
Egln3	6.12241
Wfdc17	6.11466
Rgs10	6.11049
Trim30c	6.09848
Reps2	6.08163
Lipg	6.05612
Tnip3	6.05305
Stra6l	6.05107
Mertk	6.02127
Tiam1	6.02025
Mafb	6.0189
Plau	6.01162
Arl11	6.00753
Havcr2	5.99322
Mmp14	5.961
Etv5	5.94988
Ier3	5.94747
Ninj1	5.93893
Apbb2	5.93274
C1qb	5.92987
Cdkl2	5.9226
Gpnmb	5.91024
Rin2	5.90224
Nr1h3	5.89173
Rhov	5.88754
Vcam1	5.8835
Wdfy4	5.88009
H2-DMb1	5.87696
Ankrd66	5.85245
Ctsh	5.84556
Anxa3	5.84455
Cysltr1	5.83508
Atp6v0a1	5.83359
Tlr13	5.82012
P2ry13	5.81632
Gdpd1	5.80633
Axl	5.80243
Zscan12	5.7961
Zak	5.77308
Gdf3	5.77174
Pld4	5.74795
Acvr1	5.74682
Spi1	5.74098
Oas2	5.73122
Thbs1	5.72932
Cd68	5.7258
Tdrd9	5.72191
Gzmd	5.72055
Fam20c	5.7086
Matn2	5.69915
Gas2l1	5.69619
Ddx3y	5.69486
Adap2	5.69312
Igsf10	5.6928
Cd93	5.69167
Eps8	5.69163
Arg1	5.68241
Ednrb	5.6743
Nrp1	5.67271
Dsc2	5.67216
Adgre1	5.67003
Apoe	5.66879
Ltbr	5.66673
Tlr7	5.66464
Sdc3	5.65561
Gm44205	5.6452
Il7r	5.64176
Olfml2b	5.63567
F10	5.62782
Gm43768	5.61713
Ccl6	5.59848
Gm13650	5.59182
Ifitm1	5.58851
Tgm2	5.58431
Pfkfb4	5.57061
Slfn4	5.56479
Rnf217	5.56077
Cttnbp2nl	5.55821
Lifr	5.53962
Cd33	5.53389
Siglec1	5.53271
Ly86	5.52996
P2ry1	5.52973
Gpr84	5.51642
Clec4n	5.5121
Adamts1	5.51149
Tlr9	5.50687
Cmtm3	5.48989
Csf2rb	5.48841
Mgat3	5.48713
Mgl2	5.48517
Sirpa	5.48481
Ankrd33b	5.48172
Clec10a	5.48159
Arhgap24	5.479
Hmox1	5.47024
Coprs	5.46543
Clec4a1	5.46417
C1qc	5.449
Tmem256	5.43521
Apba1	5.42829
Ifi207	5.42772
Gzmg	5.42719
Fmn1	5.42025
Cp	5.41675
Il1r2	5.41457
Plbd1	5.39802
Pla2g7	5.39252
H2-Eb1	5.39048
Igf1	5.38917
Rab32	5.38384
Tmtc3	5.38237
Adora2b	5.3811
Cdc42bpb	5.37719
H2-Ab1	5.37596
Tnfrsf11a	5.37109
Dcn	5.37075
Aif1	5.36732
Lrp1	5.36634
Slc7a7	5.35787
Nt5dc2	5.35782
Csf1r	5.35569
Ccr1	5.35313
Slc15a3	5.35272
Plscr3	5.3433
Gm38357	5.33848
Lpl	5.32592
Trem2	5.3241
Afp	5.31396
Ifi204	5.30842
Cd74	5.29912
Mefv	5.27956
Stom	5.27806
Hp	5.27739
C130050O18Rik	5.27607
Pafah2	5.26916
Shtn1	5.26767
Sh2b2	5.25496
Anpep	5.24749
Fggy	5.24639
Cd180	5.24212
Csf2ra	5.24181
Myof	5.23877
Ccl8	5.23618
P2ry6	5.23207
Cebpd	5.22915
Gm15635	5.22249
Tbc1d8	5.22078
Arhgap29	5.21588
Acvrl1	5.20698
Lsr	5.20268
Rhou	5.20026
Dhrs9	5.19565
A230028O05Rik	5.19352
Vipr2	5.1896
Flt1	5.18893
Spsb1	5.18866
4930533B01Rik	5.17667
Mtss1	5.17466
P2rx7	5.1744
Cds1	5.17169
Gdf15	5.16721
Zfp385a	5.16697
Igfbp5	5.16487
Rnase2a	5.16208
Cacna1d	5.16043
Cd36	5.15302
Ptk2	5.15217
A630012P03Rik	5.14898
Avil	5.14819
Mmp19	5.14582
Lmo2	5.13622
Hacd4	5.13018
Lhfpl2	5.12802
Inhba	5.12593
Ifitm3	5.12547
Slc7a8	5.1254
Atrnl1	5.12404
Arhgef39	5.12347
Parp12	5.12249
Alox5ap	5.11808
Tlr3	5.11694
Tifab	5.11465
Slc8a1	5.11392
H2-Aa	5.10911
Tmem144	5.10669
Nfix	5.09718
Vdr	5.09628
Cryl1	5.09526
Cxcl2	5.08885
Emp1	5.08541
Ctss	5.08301
Ly6a	5.07774
Fcrl5	5.07652
Pparg	5.07381
Aph1c	5.06019
3110082I17Rik	5.05948
Aph1b	5.05905
Atp6v0d2	5.05581
Hgf	5.05541
Stard8	5.0515
Stau2	5.0457
Ms4a6d	5.03455
Cped1	5.02954
Cttn	5.02835
Cfh	5.02828
App	5.01291
C3	5.00853
Wdfy3	5.00419
Plxnb2	5.00012
Olr1	4.99979
Gm37648	4.99975
Dusp4	4.98879
Adgrg6	4.98852
Ctsg	4.98244
Gsn	4.98103
6430548M08Rik	4.97838
Ago4	4.97835
Il18	4.97666
Mrm2	4.97363
Ccdc122	4.96375
Gm16353	4.96214
Pde8b	4.94434
2001-03-01	4.93922
Pid1	4.93214
Gpr19	4.93093
St8sia6	4.92985
Ifngr2	4.9292
Il1a	4.92858
Cd83	4.92517
2210406H18Rik	4.92487
9130204K15Rik	4.92183
Ms4a4a	4.91569
Arfgef3	4.9147
Mreg	4.90443
Prokr1	4.90091
Hpgds	4.89875
Plaur	4.89498
Kcnk6	4.89396
Gspt2	4.89228
Tifa	4.88986
Copz2	4.88608
Kdelc1	4.88568
Clec4a2	4.88295
Tnf	4.87959
Gstm4	4.87889
Grn	4.8756
Rubcnl	4.87252
Thsd7a	4.86333
Slamf8	4.86288
Twnk	4.85417
Mpeg1	4.8528
Cyp4f18	4.85168
Batf3	4.83705
Plin2	4.82864
Aqp9	4.82082
Marcks	4.81997
Rassf4	4.81943
Sh3bp4	4.80789
Gm6377	4.80264
Vkorc1	4.80201
Ppfibp2	4.80004
Tmem26	4.7937
Klk1b11	4.79194
Lgmn	4.78825
Gm14011	4.78784
Fn1	4.78585
Tmem106a	4.78042
I830077J02Rik	4.77869
Abcc3	4.77838
Tlr6	4.77751
Ap1s1	4.77133
F11r	4.7711
Scamp1	4.77013
Cd4	4.76674
Klra2	4.76431
Ak4	4.76367
Laptm4b	4.75994
Rusc2	4.75675
Slc6a12	4.7507
Clec4d	4.74667
Pla2g15	4.74138
Tmem176b	4.73793
Lyz2	4.73781
Gm45041	4.7369
Cybb	4.72722
Mt1	4.72436
Gm5345	4.71243
Gm16316	4.71204
Upp1	4.70386
Sgms1	4.69897
P2ry12	4.6945
Ms4a7	4.69172
Mfsd7a	4.69063
Eya4	4.69018
Ugt1a7c	4.682
Kif13a	4.6811
Htra3	4.67599
Gm20658	4.67563
Isg15	4.67109
Slc7a2	4.67088
Rcn3	4.6705
Nlrp3	4.66757
Gzme	4.66173
Gpt2	4.66163
Siglece	4.66087
Gm13710	4.65943
Gpr35	4.65919
Fut10	4.65598
Gm23722	4.65369
Ctsz	4.64844
Tgfbi	4.64693
Fpr2	4.64571
Epb41l1	4.64168
Sestd1	4.64013
Ifit3b	4.63997
Rnf150	4.63683
Tnfaip2	4.63324
Rps4l	4.63252
Cd300a	4.63062
Arhgef10l	4.62899
Alox5	4.6183
Clec4a3	4.6154
Plekho1	4.61421
Spic	4.61402
Tmem221	4.60452
Gm42603	4.60375
Gm2a	4.60129
E130102H24Rik	4.59995
Tbxas1	4.59953
Bag2	4.59488
Pdgfc	4.59441
Oasl2	4.59243
Bex6	4.59084
Stab1	4.59041
Mrc1	4.59014
Kcnk13	4.58717
Zfyve9	4.58186
Tlr2	4.56503
Bmpr1a	4.56215
Vill	4.55936
Ifi211	4.55899
Lst1	4.55892
Fap	4.55881
C1qa	4.55309
Lrrc25	4.53887
Gm26797	4.53634
Gm17068	4.53168
Zfp467	4.53138
Adap2os	4.52886
Ypel2	4.52539
2810025M15Rik	4.52294
Ctsb	4.51873
Spats2	4.51615
Pdia5	4.51371
Kif26b	4.51349
Dab2	4.51339
Ly6i	4.50434
Dmxl2	4.50126
Tgm1	4.49633
Gm15531	4.49158
Gm2396	4.4852
Gm13391	4.48418
Rtn1	4.4821
Dynlt1a	4.48194
Reep6	4.48192
Tns3	4.4793
Gm37199	4.47301
Apobec1	4.47272
Tmprss4	4.47243
Fat1	4.46428
Paox	4.46062
Akap1	4.45695
Cdk5rap1	4.45355
Rps6ka2	4.44996
Tfec	4.44924
Sfmbt2	4.44799
Gm26603	4.44561
St6gal1	4.44549
Ifi203-ps	4.44209
Zfp608	4.43801
Rnf180	4.43343
Lgals3	4.43284
Dock1	4.41972
Gria3	4.41032
Gm15448	4.41028
Clec4b1	4.40938
Gm33370	4.40647
Siglecf	4.40278
Rab13	4.40268
Mcemp1	4.40017
Ralgds	4.39906
C5ar2	4.39782
Neil2	4.39679
Mmp13	4.39629
Tdo2	4.39594
Tmcc2	4.39292
Gm17034	4.39107
Armc6	4.38815
Kcnj2	4.38658
Clec12a	4.3858
Gm44981	4.38212
Gm15503	4.37634
Thop1	4.37537
1700071M16Rik	4.37157
Jag1	4.37112
Kank3	4.36604
Hck	4.36552
Mfsd7b	4.36463
Apol9b	4.36408
Mctp1	4.36068
Hk2	4.35961
Tbc1d32	4.35816
Spint1	4.35653
Stmn2	4.35507
Mtap7d3	4.34938
Il6ra	4.34794
RP23-292C5.8	4.34594
Gm16120	4.34317
4930512H18Rik	4.34103
Rbfox2	4.34011
Klhl13	4.3393
Gm24273	4.33895
Ppfia4	4.33311
Slc11a1	4.33168
Pard3	4.32642
Nlrp1c-ps	4.32538
Nostrin	4.32136
Ehd1	4.31696
Pmp22	4.31683
Ifi205	4.31678
Nr1d1	4.31526
Rab15	4.31308
RP23-323L3.1	4.31291
F13a1	4.31002
Gm15964	4.30989
Hlx	4.30519
Gm15987	4.30366
Bace2	4.2963
Kctd17	4.29431
Tmem176a	4.2924
Flrt2	4.2836
Trib1	4.28027
Pira2	4.27903
Ift22	4.27753
Scin	4.27552
Asah1	4.27387
Bcl2a1d	4.2735
Arhgap23	4.27116
Ralb	4.27095
Tlr5	4.2699
Gm5431	4.26938
Plxnd1	4.26882
Homer3	4.26419
Amz1	4.26329
Cdk20	4.26279
Atf3	4.25985
Cacna1b	4.25954
Ptpro	4.25939
Eid2b	4.25528
Bcl2a1a	4.24415
Lyz1	4.24402
6330403L08Rik	4.24378
Sirpb1b	4.24091
Mtus1	4.22919
Agpat9	4.22344
Prss16	4.22292
Card9	4.22192
Akr1c18	4.22027
Sqrdl	4.21984
Pirb	4.21742
Nuak1	4.21531
Rasgrp4	4.2116
Nlrc4	4.21037
Slfn1	4.20739
Fnip2	4.19912
Gm20056	4.19549
P2ry2	4.19361
B4galt4	4.18386
Abca3	4.1815
Speg	4.17811
Il6	4.17004
Grk3	4.17004
Ptgs2	4.16945
Ifit3	4.16688
Aldh3b1	4.16333
Nme4	4.15997
Cd300lb	4.15399
Slmo1	4.15289
Gm44860	4.15188
Ifi30	4.14168
Gpr87	4.13993
Kirrel	4.13836
Ceacam1	4.13732
C4b	4.13357
Snx24	4.13183
Il1b	4.11853
Pnp2	4.11527
4933440N22Rik	4.11473
Aatk	4.11146
2610203C22Rik	4.11087
Gm20548	4.10703
AA467197	4.1055
Syngr1	4.1027
Cd63	4.10231
Adk	4.09976
Hcar2	4.09867
Arhgef11	4.09715
Ckap4	4.09432
Folr2	4.09311
Cxcl10	4.09267
Prune2	4.08586
Slfn5	4.08202
Fpr1	4.08127
Pdxk	4.07659
1500005C15Rik	4.0764
Smo	4.07517
Rnf128	4.07212
Rab20	4.06781
Pilra	4.0662
Dnase1l3	4.06333
Ccdc184	4.06219
Eng	4.06149
Apob	4.05724
Psrc1	4.05717
Serpinb8	4.05664
Olfml3	4.05179
Dpep2	4.04527
Dgat2	4.03919
Gm12454	4.03902
Galm	4.03869
Gm42934	4.03314
Lrrk2	4.03289
Catsperg1	4.03024
Gm15374	4.03007
Igf2bp2	4.02582
Gm14548	4.02261
Ttc30a1	4.02237
Gm43775	4.02232
Asns	4.02047
8430408G22Rik	4.0165
Gm15922	4.00897
C78197	4.00845
Abcc2	4.00756
Fth1	4.0046
Pstpip2	4.00415
Gm16094	4.00311
Stxbp6	4.00092
Gngt2	3.99719
Themis2	3.99479
Rgmb	3.99288
Ldhb	3.98902
Rnase4	3.98772
Gm17359	3.9867
Carmil1	3.98629
Cd276	3.9858
A530064D06Rik	3.98564
Lyl1	3.98093
Ugt1a6a	3.98041
Tcp11l1	3.97815
Med29	3.97718
8030453O22Rik	3.96869
Dnmt3aos	3.96792
Daglb	3.96358
Mtcl1	3.95954
Nek4	3.95517
Gda	3.9533
Cfp	3.95205
Sbf2	3.95178
Gm43068	3.95151
Zfp629	3.95099
2010-09-01	3.94738
Batf2	3.94644
Rnf149	3.94507
Gm15931	3.94399
Glrx	3.94187
Ms4a4c	3.94179
Apip	3.93818
Slc16a10	3.93586
Btbd3	3.93499
Fabp5	3.93475
Tsacc	3.93271
Adck1	3.93002
Ms4a14	3.92134
Trim47	3.92079
Abca9	3.92078
BC028528	3.91884
Spon1	3.91826
Ncf2	3.91733
Asph	3.91445
Dppa3	3.91355
Hebp1	3.9115
Slc36a3os	3.90547
Nacc2	3.90379
Cd24a	3.90372
Rbm47	3.90249
P2rx4	3.90159
Tbc1d4	3.90092
Gm21057	3.89946
Bst1	3.89838
Map3k15	3.8965
Naaa	3.89622
Clcn7	3.89533
Ifi27l2a	3.8949
Gm42793	3.89371
Gm10693	3.88879
Tmem119	3.88821
Tnfrsf21	3.88461
Tlr8	3.8837
Car6	3.88313
Rgs7bp	3.8827
Rai14	3.87699
Klra17	3.87528
Il15	3.87502
Sh3bp5	3.8747
Adgb	3.87407
Gm12689	3.87319
Abcd2	3.8728
Irf6	3.87232
Cd300c2	3.87162
Tst	3.86684
Mgst1	3.86222
Fam198b	3.86147
Cacnb1	3.86093
Ube2l6	3.8609
Melk	3.85595
D430018E03Rik	3.85567
Gm37498	3.84289
Gm37347	3.8391
Gm6264	3.83128
Mfap3l	3.82814
Fcrls	3.8276
Myo10	3.82706
Src	3.82625
Tns4	3.82471
Cdc42ep2	3.8168
Fuom	3.81591
Clec4e	3.81517
Gm37168	3.81516
Wfdc18	3.81513
Clec5a	3.81393
Gm43221	3.81139
Spp1	3.80672
Mmp27	3.80391
Npl	3.80142
Tnfrsf8	3.79435
Cd300e	3.79265
Hist1h2bc	3.78682
Dok3	3.78493
Tctex1d2	3.78101
Scpep1	3.77313
Ccl9	3.76882
Dck	3.76705
Msrb2	3.76241
Igf2bp1	3.76077
Gm19719	3.76058
Tnfsf15	3.76027
Gm17084	3.74932
2010300C02Rik	3.74696
Tmem67	3.74676
Gm15551	3.7455
Psap	3.74439
Plxdc1	3.74245
Renbp	3.74154
Acta2	3.74113
Pusl1	3.74064
Tnfsf18	3.73869
Gzmc	3.73462
Deptor	3.73376
5730508B09Rik	3.7331
Gm28404	3.72849
Nucb2	3.72826
Nfam1	3.72716
Ms4a8a	3.72642
Ppic	3.7237
Fcrl6	3.72304
Gys1	3.72183
Gm44079	3.72135
Afap1l1	3.71715
Ophn1	3.71549
Bco2	3.71128
Gm15530	3.70663
Gm42868	3.70101
Xxylt1	3.69964
Mir5104	3.69934
Enkd1	3.69682
Zfp750	3.69588
Il1rl2	3.6914
Angptl4	3.69061
Zcchc14	3.68932
Pilrb1	3.68636
Gm13207	3.68572
Ptrhd1	3.68468
Hpse	3.68422
Fcgr4	3.68413
Gm38156	3.67847
Gm43149	3.67572
Ramp1	3.67346
Cebpb	3.67163
Nlrp1a	3.66661
Sdhaf1	3.66453
Cpq	3.65909
BC049715	3.65803
Snx9	3.65636
Cd40	3.6563
Tnfsf13b	3.65441
Nudt12	3.65402
Mmp12	3.65204
Mx2	3.64905
Oas1g	3.64588
Arnt2	3.64556
Arrdc4	3.64191
Tspyl4	3.6401
Pls3	3.64006
Dna2	3.6387
Fam213b	3.63743
Gm26387	3.6371
Lin7a	3.63695
Ptgr1	3.62795
Basp1	3.62637
Spdl1	3.6249
Ctsk	3.62464
Mapt	3.62357
Gm15356	3.62328
Smpdl3b	3.62159
Tarm1	3.61063
Zfp503	3.6098
Wdr60	3.60884
C1rl	3.60688
Fabp4	3.60201
Gm12971	3.59595
Cd86	3.5957
Epcam	3.59453
Scarb1	3.59378
Gm37468	3.58724
Plxdc2	3.58501
Adam15	3.58001
Rragd	3.57951
Lrp5	3.57948
Sh3pxd2b	3.57732
Zeb2os	3.57565
Hsf2	3.57384
Igsf6	3.57382
Ccrl2	3.57005
Rasgrp3	3.56885
Gas2l3	3.56415
9430076C15Rik	3.56186
Car9	3.56157
Slc27a1	3.56131
Gm128	3.54872
Piwil4	3.54705
Fblim1	3.54697
Hfe	3.54254
Serping1	3.53983
Marcksl1	3.5396
Zfp704	3.53713
Gm16464	3.53701
Asb2	3.536
Parvb	3.53272
Gstt3	3.53092
Ryr1	3.52823
Dram1	3.5262
Ptprj	3.52448
6430573P05Rik	3.52006
Chchd4	3.51867
Rab11fip5	3.51329
Ampd3	3.50753
B830042I05Rik	3.50586
Ang	3.50355
Ifitm2	3.49951
Cd101	3.49808
Scel	3.49427
Piwil2	3.49301
Acsl1	3.49294
Cst3	3.48532
Col15a1	3.48495
Fcgr2b	3.48085
Cisd1	3.47889
Lin28b	3.47834
Slc27a6	3.47773
Dapk1	3.4771
Tusc1	3.47513
Anxa5	3.46987
Oas3	3.46368
Gm44270	3.45615
Fmnl2	3.45169
Gm37058	3.44979
Art2a-ps	3.44618
Rsad2	3.44502
Plac8	3.44447
Ethe1	3.44211
Plk2	3.44208
Fancb	3.43974
Bst2	3.43548
Lilrb4a	3.43116
Gm17705	3.43044
Cdh1	3.43031
Lima1	3.4292
Slc7a11	3.42203
Tmem106c	3.42113
Acp2	3.41958
Cpd	3.41802
Pgap1	3.40732
Gm4951	3.4067
Dpp7	3.40279
Kmo	3.39687
Slc16a7	3.39321
Nid2	3.3863
Gm42515	3.38472
Angptl2	3.38471
Atp1a3	3.38346
Gm44949	3.37407
Sash1	3.36647
B3gnt3	3.36526
Bcl2a1b	3.36363
Dhx58	3.36245
Rasa4	3.35663
Rogdi	3.34904
Dtx4	3.3459
2810002D19Rik	3.34242
Cdkn1a	3.33868
Ctif	3.33865
Hk3	3.33721
Cln6	3.33067
E230016K23Rik	3.32025
Ccnd1	3.31577
Tfe3	3.31262
Alas1	3.31132
2900005J15Rik	3.30826
Evi2a	3.30716
Ftl1	3.30713
Tbc1d9	3.29491
Ckb	3.29148
Msra	3.29003
Pkib	3.28858
Mt2	3.28798
Ifit2	3.28429
Mfsd11	3.28332
C920021L13Rik	3.27873
Hexa	3.27827
Bnip3	3.27586
5730409E04Rik	3.27358
Dnase2a	3.26518
AW209491	3.25677
Ctsl	3.25372
Ccl17	3.24833
Slc35f6	3.2428
Mx1	3.24217
P4ha1	3.23561
Ppp2r2c	3.23068
Zfp516	3.22891
Fndc3b	3.22703
Nectin3	3.22678
Gpr55	3.22467
Cep85l	3.22384
Blnk	3.22083
Gm44104	3.21878
Tceal8	3.2182
Tmem9	3.21383
Tanc2	3.21117
Gm37354	3.21047
Tpd52	3.20994
Gm9888	3.20811
Gatm	3.20499
Galc	3.1966
Mvk	3.19617
Slc9a6	3.19516
Tmem51	3.17625
Cd2ap	3.17543
Irf7	3.17471
Dnase1l1	3.16851
Snx7	3.16821
Sgcb	3.16775
Irak3	3.15748
Wdr41	3.15197
B430306N03Rik	3.14892
Stx3	3.1459
6820402A03Rik	3.14481
Gm28727	3.14457
Pygl	3.14257
Gins2	3.13482
B4galt6	3.13002
Cmpk2	3.12659
Pdgfa	3.12154
Ccdc18	3.12023
Fam46c	3.11223
Cep170b	3.11038
Pars2	3.10678
Cxcl3	3.10448
Dock7	3.10089
Tbc1d19	3.09695
Eepd1	3.09402
Idh1	3.08911
Ifit1	3.08611
Myo5a	3.08236
Smox	3.07904
Rhbdf2	3.07443
Oxnad1	3.06889
F630040K05Rik	3.0667
Fcgr3	3.06442
2310022B05Rik	3.06344
Cd302	3.05665
Pros1	3.05441
Gm42989	3.05271
Lpxn	3.05014
Vcan	3.04584
Nxpe5	3.04413
Gm42462	3.04042
Wrb	3.03798
Prdx4	3.03784
Ncf1	3.03299
Cpne2	3.03186
Cstb	3.01788
Hbegf	3.01285
Coq3	3.01157
Rhag	3.01039
Gm38236	3.00308
Fdps	2.99785
1700030K09Rik	2.99659
Hvcn1	2.98946
Tacc2	2.986
5031439G07Rik	2.98203
Slc8a3	2.98159
Phf11d	2.97932
Tada2a	2.97508
Lamp1	2.96951
Adamtsl4	2.96653
Arhgap19	2.96168
Mpp1	2.96102
Irf5	2.95553
4930539J05Rik	2.95082
Hsd17b7	2.94923
Gm15832	2.94722
Dock4	2.94111
Tns1	2.93805
Mfsd13a	2.93321
Tdrkh	2.92934
Hdac9	2.92789
Mob3b	2.92404
Cd99l2	2.92366
Coq7	2.92335
Nudt1	2.91731
Tgfbr1	2.91659
Wdr11	2.91484
Pik3r2	2.91279
Gpam	2.90877
Tmem50b	2.90634
Cln8	2.90608
Pik3r6	2.90498
Gart	2.90487
Pgpep1	2.90401
Stard9	2.89978
Slfn3	2.89915
Aifm2	2.88366
H2-DMa	2.87961
Hsd17b11	2.87604
Maf	2.86812
Cul7	2.8626
Skap2	2.86057
Trpm2	2.85796
Chst14	2.85206
Fos	2.85061
Pwwp2b	2.85045
Nxt2	2.84361
Cd300lf	2.83522
Pnp	2.83507
Npc2	2.82942
Lrrtm2	2.82862
Il2ra	2.82614
Gm12185	2.81877
Mgat4b	2.81309
Tmem156	2.80701
1500011B03Rik	2.79435
Sat1	2.79068
Ptgs1	2.78898
Peli2	2.78556
Soat1	2.78546
Uevld	2.78389
Nfxl1	2.77611
Loxl3	2.77574
Sh3tc1	2.77037
St3gal2	2.76148
Gm7160	2.75556
Sap30	2.75149
Bri3bp	2.74977
Trpm4	2.74792
Rnf141	2.74239
Gm37780	2.7422
Hint2	2.73981
Cndp2	2.73887
Arhgef12	2.73834
Anxa4	2.73784
Gaa	2.73295
Nme6	2.73289
Eef1akmt1	2.73091
Abhd12	2.72913
Fads1	2.72706
Ext1	2.72647
Zfp992	2.72418
Lair1	2.72373
Mlh3	2.72074
Ppargc1b	2.71951
Alcam	2.71092
Il1f9	2.71033
Msrb1	2.70353
Ifih1	2.70088
Ccdc88a	2.68995
Lyrm2	2.68499
Tmem206	2.68409
H1f0	2.68122
Cd22	2.68091
Ogfrl1	2.68078
Yae1d1	2.67993
Ell2	2.67927
Nol4l	2.6779
Cenpn	2.67292
Cyth3	2.67153
Galk1	2.67141
Nrp2	2.66747
Lap3	2.65632
Mcfd2	2.65307
Oas1a	2.64272
Creg1	2.64095
Rasal2	2.63859
Ddx60	2.63031
Gusb	2.62596
Tmem220	2.61693
Mpv17l2	2.60914
Sgk3	2.60778
Hexb	2.59924
Bpifc	2.59814
Sult6b1	2.59485
Xylt1	2.59442
Mtmr10	2.5889
Gpr146	2.58835
Cacna2d4	2.58759
Selenop	2.58753
Ly6e	2.58115
Zfp839	2.57344
Stat2	2.5712
Adam9	2.56769
Rbpj	2.5673
Nagpa	2.54884
Filip1l	2.54199
Atpif1	2.54157
Wwc2	2.54104
Ero1l	2.53966
Vwa5a	2.53371
Cyfip1	2.53218
Lamp2	2.5288
Dnajc25	2.52679
Plin3	2.52549
Mospd2	2.52278
Dse	2.52275
Trf	2.51847
Ano10	2.51808
Aldh6a1	2.51581
Ctsc	2.50993
Pomk	2.50385
Eef1e1	2.50105
Trip13	2.49766
Gch1	2.49522
Slc45a4	2.49277
Nit2	2.48715
Milr1	2.485
Lipa	2.48132
Atp6ap2	2.47855
Trappc6a	2.47722
Txndc15	2.47513
Ubac1	2.46931
Erbb3	2.46831
4931406C07Rik	2.46727
Snx20	2.45749
Pfdn1	2.44975
Nkiras2	2.44273
Slamf6	2.43499
Emilin2	2.42434
Dram2	2.41955
Swap70	2.41931
Umps	2.41724
Gpx1	2.41516
Nadk	2.41173
Sgpl1	2.40862
Slc25a45	2.39814
Igfbp4	2.39786
Dclre1c	2.39151
Cep70	2.38625
Skp2	2.38069
Map4k3	2.38024
Hs1bp3	2.3792
Klc4	2.37912
Akap7	2.37809
Ocrl	2.37739
Vps26a	2.37697
Specc1	2.37365
Mfsd1	2.37335
Prkcd	2.36863
Itgb3	2.36408
Dennd1a	2.36392
Dnhd1	2.36161
Coq4	2.35945
Smim13	2.35715
Cep76	2.35674
Ets2	2.35128
Slc43a2	2.34583
Nampt	2.34549
Chml	2.34425
Nek6	2.34107
Slc31a2	2.33829
Mthfr	2.33657
Dnajc4	2.33643
Il1rl1	2.33617
Fgd6	2.33225
Mcmdc2	2.33169
Serpinb6a	2.3279
Gla	2.32682
Ifit1bl1	2.31917
AI413582	2.31872
Pak4	2.31406
Blvra	2.31319
Frmd4b	2.3125
Hic2	2.31232
Fam151b	2.31174
Dusp6	2.3066
Tln2	2.30235
Gm17259	2.30222
Amica1	2.29975
Frmd4a	2.29821
Prdx1	2.29733
Tep1	2.29391
Gm5615	2.28988
Smim3	2.2898
Arl5c	2.28751
Naa40	2.28605
Cnpy3	2.28464
Abcg1	2.28406
Aacs	2.2826
Pofut2	2.28178
Snx2	2.27704
Fam129b	2.27421
Dstyk	2.26259
Slc29a3	2.26216
Heatr5a	2.25614
Fgd4	2.25561
Litaf	2.25331
Ctu1	2.24682
Dexi	2.24254
Ndrg1	2.23856
Hspbap1	2.2343
G6pdx	2.23012
Rell1	2.22727
Ssfa2	2.22475
Zfp324	2.22452
Khk	2.21508
Bach1	2.21073
Abcg3	2.20874
Fam84b	2.20375
Cables1	2.19897
Pgd	2.19778
Treml2	2.19225
Erlin1	2.18103
Rab31	2.17948
Smim4	2.17597
Mtmr4	2.16716
Cyp4f13	2.16591
Svbp	2.16576
Nceh1	2.16517
Slc25a13	2.16317
Akr1a1	2.16242
Gm15601	2.16199
Tmem65	2.16015
Brca2	2.15542
Erp29	2.14361
Cpped1	2.14048
Tmem104	2.13809
Rflnb	2.13749
Tor3a	2.13582
Slc30a1	2.13399
Synj2	2.13159
Tspan3	2.12739
Lyn	2.12649
Mthfd2	2.12621
Sema4b	2.12462
Itpripl2	2.12436
Smpdl3a	2.12373
Smad1	2.12232
Pank1	2.12152
Il4ra	2.12018
D630030B08Rik	2.11914
Rnh1	2.11839
Tbcc	2.11568
Cd274	2.11033
Qpct	2.10464
Dhrs4	2.10006
Tmem55b	2.09901
Rpain	2.09362
Hilpda	2.08984
Serp1	2.08806
Osbpl1a	2.08438
Agpat5	2.07904
Ifi213	2.07673
Minpp1	2.07326
Gpr157	2.06962
Klhl5	2.06811
Slc11a2	2.06529
Rtp4	2.06513
Syce2	2.0603
Ctsa	2.05731
Taldo1	2.05385
Fam102b	2.03637
Atp6v1c1	2.035
Ctso	2.03381
Abhd4	2.03096
Slc6a6	2.03041
Jup	2.02997
Tbl3	2.02946
Gpr137b	2.02755
Ahcyl2	2.02311
Tmcc3	2.02291
Myadm	2.01798
Atp6v1b2	2.01657
Zfp235	-2.00031
Mfsd4a	-2.00108
Znrf3	-2.00174
Ms4a4b	-2.00827
P2ry10	-2.01877
Gse1	-2.02286
Gm27271	-2.02352
Gm37387	-2.02646
Tsr3	-2.03119
Tas1r3	-2.03394
Tspan32	-2.0447
Cers4	-2.04623
Chsy1	-2.05392
Snord104	-2.06262
Orm2	-2.06311
Asrgl1	-2.07957
9430087J23Rik	-2.08726
Fam122b	-2.09168
Gm16575	-2.10473
Gramd4	-2.11506
Gem	-2.12029
Tmco6	-2.12295
Gimap6	-2.1248
Trbc2	-2.12746
Hmces	-2.12931
Agap2	-2.12993
Epha1	-2.14329
Lsm11	-2.14535
Fyn	-2.15649
Chst11	-2.15679
Mctp2	-2.16096
Zscan20	-2.16109
Scfd2	-2.16174
Poc5	-2.16809
Zdhhc18	-2.17713
Klhl12	-2.18544
Zfp212	-2.18954
Snx33	-2.19185
Pdcd4	-2.19341
Jakmip1	-2.19665
Zbtb16	-2.19781
Sp4	-2.20045
Ipcef1	-2.21521
Gm37912	-2.21657
Bach2	-2.22022
Rasal3	-2.22318
Gm44226	-2.22988
Gimap5	-2.23277
Ablim1	-2.23299
Mxd4	-2.23483
Tmtc4	-2.23537
Mmgt2	-2.23876
Ccnd2	-2.23952
Gm14300	-2.24612
Tulp4	-2.24888
Gm18988	-2.25135
Card6	-2.25207
Kif21b	-2.25407
1700025G04Rik	-2.25423
Fzd5	-2.25583
Pde7a	-2.25587
Adamts10	-2.26002
Gm15232	-2.26239
Fasl	-2.2636
Smad3	-2.2717
Vps37b	-2.27442
Spata13	-2.28105
B130055M24Rik	-2.28323
Sh2d3c	-2.28817
Gm26189	-2.29279
Glcci1	-2.2976
Cbarp	-2.29977
Phf1	-2.31327
Hcst	-2.31441
Rfx3	-2.31783
Gigyf1	-2.3193
Gm36940	-2.32146
Mag	-2.32147
Prkcq	-2.32328
Gabbr1	-2.33221
Plekhg2	-2.33684
Polm	-2.34047
Gpr174	-2.34204
Plppr3	-2.34384
Adora2a	-2.34574
Abtb2	-2.34595
Scml4	-2.34622
Arap2	-2.35463
Farp1	-2.35594
Asap2	-2.35656
Dgka	-2.35761
4833403J16Rik	-2.37109
Gm38384	-2.37135
Dusp2	-2.37313
Serpinb9	-2.37846
Gm10125	-2.38184
Enpp5	-2.38563
Lax1	-2.39645
Tmc8	-2.40197
Rasgrp2	-2.41498
Setbp1	-2.41562
Klri2	-2.41854
B3gnt7	-2.425
Ikzf3	-2.43068
Gm7967	-2.4362
Nlrc3	-2.43676
Gadd45gip1	-2.44093
Apol7e	-2.44147
Gm12763	-2.44367
Cnrip1	-2.44803
Tob1	-2.44841
Ndnf	-2.46592
Eml2	-2.47027
Hip1r	-2.47656
Gm37963	-2.48244
Ccnd3	-2.48422
Hs3st3b1	-2.48582
Gm28100	-2.49019
Galntl6	-2.49068
Zhx2	-2.49247
Atxn7l2	-2.49727
Cd247	-2.499
Zdhhc15	-2.50143
Pim2	-2.50666
Gfod1	-2.5085
Cbx7	-2.51078
Klre1	-2.51146
Nxpe3	-2.51392
Ubxn11	-2.52216
Itgb7	-2.52227
B930095G15Rik	-2.52586
Acap1	-2.53716
Pear1	-2.53812
Zfp420	-2.54756
Lrrc75a	-2.5479
Gm43062	-2.54826
Ptpn4	-2.55585
Slc2a4rg-ps	-2.55667
Rundc3b	-2.55697
Zfhx2	-2.56614
S1pr4	-2.5672
Fam184a	-2.56895
Rab37	-2.57756
Ets1	-2.58022
Spry2	-2.58427
F2rl1	-2.58478
Vopp1	-2.58833
Gm37034	-2.59271
Fam65b	-2.59357
Zfp300	-2.59541
Lpin1	-2.60205
6330409D20Rik	-2.60688
C030034L19Rik	-2.60864
Atp2a3	-2.61249
Tbc1d10c	-2.61417
Tmem71	-2.61461
Gimap8	-2.61588
Ccdc88c	-2.61857
Izumo4	-2.62049
Zfp275	-2.62114
Dpy19l3	-2.62123
Rab11fip4	-2.62448
Gimap4	-2.63342
Gm36932	-2.64609
Sorbs1	-2.64625
Syne3	-2.64786
Sorcs2	-2.65039
Hsd11b1	-2.65313
Satb1	-2.65549
Gm11346	-2.65665
Sbk1	-2.65868
Zfp937	-2.66137
Gm19585	-2.66166
Gimap3	-2.67457
Phf21b	-2.68176
Gm26762	-2.68278
Fcho1	-2.68855
Amigo1	-2.69306
Gm38224	-2.69589
Slc25a53	-2.69906
Ddx43	-2.71614
Gm38126	-2.72466
Prkca	-2.72944
Borcs7	-2.74724
Ncr1	-2.75873
H2-Ob	-2.75961
Gm42822	-2.76205
Zdhhc12	-2.76241
Raver2	-2.77262
Ifng	-2.77552
Klrb1f	-2.7787
6030443J06Rik	-2.782
Klra9	-2.78883
Dyrk2	-2.79729
2810039B14Rik	-2.80234
Gm42684	-2.80328
Rnf157	-2.8039
Gm37368	-2.80914
Aknaos	-2.81167
Cd27	-2.81442
Ryr3	-2.81621
Amotl1	-2.8176
Gm12216	-2.82902
Mgst2	-2.83218
Nkg7	-2.84488
Gm14276	-2.84619
Adamts14	-2.85021
Pias3	-2.86022
Spn	-2.86224
Klrd1	-2.86399
Gsta3	-2.87393
Klrb1c	-2.88598
Gm19557	-2.89427
Gm43753	-2.89619
Gpc1	-2.90008
Skap1	-2.90157
Slc26a10	-2.91863
Gm36931	-2.92184
Bcl9l	-2.92793
Camk2n1	-2.93558
Gm37023	-2.93707
Klrk1	-2.94665
Plcb4	-2.94686
Lrrn4cl	-2.94819
Il12rb2	-2.95079
Cfap74	-2.95384
Gm38243	-2.96148
Srpk3	-2.96508
Elovl7	-2.97161
Zpbp	-2.97194
D8Ertd82e	-2.97752
A930024E05Rik	-2.98242
Sell	-2.98413
Gm29237	-2.98428
Dnah8	-2.98595
Aff3	-2.98648
Rbm46os	-2.98819
Mir6924	-2.99281
Tmtc1	-3.00465
Dab2ip	-3.01106
Gm4956	-3.01192
F2rl2	-3.01616
Gm42572	-3.01759
2001-09-01	-3.02222
Gm4759	-3.02564
A430078G23Rik	-3.02989
Zfp473	-3.03057
4930577N17Rik	-3.03774
Stat4	-3.03809
D130040H23Rik	-3.04122
Gm16334	-3.04414
B3gnt5	-3.04842
Zfp831	-3.04968
Gzma	-3.05029
Klri1	-3.05337
Klra13-ps	-3.0556
Gm37469	-3.06674
Arhgef18	-3.07617
Chrne	-3.0843
Katnb1	-3.10211
Sytl3	-3.10244
Llgl2	-3.10425
Dlg3	-3.10602
Traip	-3.11754
Klra14-ps	-3.11814
2004-09-01	-3.12275
Itgam	-3.12755
Gm17552	-3.13926
Cdk5r1	-3.15658
Gm38228	-3.15667
Cuedc1	-3.15809
C230085N15Rik	-3.15839
Tpmt	-3.16761
Rfx2	-3.17127
Mcam	-3.1889
Mirt1	-3.20212
Klra6	-3.20518
Nkd1	-3.20649
AI847159	-3.21758
Zfp174	-3.22646
Kcnj8	-3.22753
Tbx21	-3.2584
Gm44775	-3.26232
Zfp78	-3.26667
Gm13807	-3.30304
Rnf125	-3.32814
Gm16239	-3.33012
Lat	-3.33633
Cdc20b	-3.33743
Gm11212	-3.34861
Scn3b	-3.35219
E430014B02Rik	-3.35986
Gm37520	-3.3623
Gm26792	-3.3633
Pxylp1	-3.36584
Rab6b	-3.36773
Pde2a	-3.37985
Cspg5	-3.38557
Gm37766	-3.38842
Gm16845	-3.39311
Itga2	-3.42987
Dnase1	-3.43994
Gm29123	-3.44932
Gm37248	-3.45456
Bach2it1	-3.46372
1700007L15Rik	-3.46438
Gm43647	-3.47012
1700105P06Rik	-3.47319
Gm38118	-3.48371
Gm24119	-3.49149
Klf12	-3.52126
Mss51	-3.53096
Adgrl4	-3.54208
Gm37452	-3.55617
Gm37266	-3.60462
Qprt	-3.63333
Gm38026	-3.66866
Il18rap	-3.68761
Gm27240	-3.69755
Tshz3	-3.70463
Gm10490	-3.72269
Gm37856	-3.72366
Il18r1	-3.72493
Ccl5	-3.72681
Klrc3	-3.72893
Klrc1	-3.74193
Gm43858	-3.74762
Arl4d	-3.76388
Heatr9	-3.77176
Gm29155	-3.7721
Gm26580	-3.7824
Slc2a10	-3.78765
Baiap3	-3.78996
Bmx	-3.79668
Gm28277	-3.80907
Proca1	-3.81123
Ap3s1-ps2	-3.81934
Rac3	-3.83038
Plekhg5	-3.84328
S1pr5	-3.85284
C330011M18Rik	-3.8535
Gm16479	-3.88033
Gm43967	-3.89343
St6galnac2	-3.897
Cacna2d2	-3.90934
Scn11a	-3.91037
Klrb1a	-3.9106
A630072L19Rik	-3.94103
2010300F17Rik	-3.95079
Gm15854	-3.97712
Gm25106	-3.98457
Slc5a11	-3.98501
Gm29157	-3.98847
Btbd11	-3.98934
Gm43203	-3.99892
Sync	-4.01003
Gm22779	-4.01556
Gm10130	-4.03166
RP24-462O14.2	-4.04295
Gm5395	-4.0483
Gm8482	-4.06766
Gm38309	-4.06832
Kcnc1	-4.08853
Gm44280	-4.1261
Clnkos	-4.19774
Gm24616	-4.20938
Unc5cl	-4.23572
Klrc2	-4.24298
Prss27	-4.25605
Gm614	-4.25765
Grhl2	-4.26964
Gm43172	-4.27779
Gm44081	-4.28172
Serpini1	-4.30798
Gm15556	-4.33338
Bmp10	-4.33398
Gm37261	-4.34062
Cldnd2	-4.36607
Gm21909	-4.37491
Gm37176	-4.38648
4930447F24Rik	-4.39725
5430400D12Rik	-4.48811
Sspo	-4.54661
Klrb1	-4.56789
Camsap3	-4.59318
Dpf3	-4.61809
Gm43913	-4.71931
Gm37593	-4.78151
Gm26744	-4.82596
Muc4	-4.83097
Cyp17a1	-4.88391
E230020A03Rik	-4.88992
G0s2	-4.89614
Gm45107	-4.9157
Gm10505	-4.98231
2810468N07Rik	-5.03175
Gm25635	-5.03505
St6galnac3	-5.06775
Gm6934	-5.0965
Wdr86	-5.20206
Gm13375	-5.28026
Fibcd1	-5.33958
Cdc42ep1	-5.37506
Fam132b	-5.40684
Gpr63	-5.89139
Fam124b	-6.0189
Cym	-6.03039
D830036C21Rik	-6.4157
Nap1l5	-6.58113
Tmem74b	-6.75477

## Sheet: GO III
Analysis Type:	PANTHER Overrepresentation Test (Released 20171205)
Annotation Version and Release Date:	PANTHER version 13.1 Released 2018-02-03
Analyzed List:	uterine ILC1 trNK vs uterine cNK.txt (Mus musculus)
Reference List:	Mus musculus (all genes in database)
Test Type:	FISHER
PANTHER GO-Slim Biological Process	Mus musculus - REFLIST (22262)	uterine ILC1 trNK vs cNK.txt (1429)	uterine ILC1 trNK vs cNK.txt (expected)	uterine ILC1 trNK vs cNK.txt (over/under)	uterine ILC1 trNK vs cNK.txt (fold Enrichment)	uterine ILC1 trNK vs cNK.txt (raw P-value)	uterine ILC1 trNK vs cNK.txt (FDR)
unsaturated fatty acid biosynthetic process (GO:0006636)	5	3	0.32	+	9.35	0.00975	0.0496
lysosomal transport (GO:0007041)	16	6	1.03	+	5.84	0.00154	0.00988
viral process (GO:0016032)	15	5	0.96	+	5.19	0.00574	0.0304
cytokine-mediated signaling pathway (GO:0019221)	57	16	3.66	+	4.37	5.64e-06	0.000106
induction of apoptosis (GO:0006917)	40	9	2.57	+	3.51	0.00237	0.0138
response to interferon-gamma (GO:0034341)	60	13	3.85	+	3.38	0.000384	0.00335
cellular defense response (GO:0006968)	128	26	8.22	+	3.16	1.74e-06	4.25e-05
receptor-mediated endocytosis (GO:0006898)	112	22	7.19	+	3.06	1.68e-05	0.000256
regulation of catalytic activity (GO:0050790)	356	54	22.85	+	2.36	8.05e-08	3.27e-06
cellular calcium ion homeostasis (GO:0006874)	121	18	7.77	+	2.32	0.00195	0.0116
cell-cell adhesion (GO:0016337)	157	21	10.08	+	2.08	0.00368	0.0204
locomotion (GO:0040011)	314	42	20.16	+	2.08	3.97e-05	0.000484
regulation of molecular function (GO:0065009)	436	57	27.99	+	2.04	3.17e-06	7.03e-05
cell adhesion (GO:0007155)	359	46	23.04	+	2	3.4e-05	0.00046
biological adhesion (GO:0022610)	359	46	23.04	+	2	3.4e-05	0.000436
MAPK cascade (GO:0000165)	346	43	22.21	+	1.94	0.000139	0.00155
apoptotic process (GO:0006915)	337	40	21.63	+	1.85	0.000624	0.00491
homeostatic process (GO:0042592)	310	36	19.9	+	1.81	0.00134	0.00886
regulation of phosphate metabolic process (GO:0019220)	511	58	32.8	+	1.77	0.000109	0.00127
lipid metabolic process (GO:0006629)	451	51	28.95	+	1.76	0.000281	0.00274
death (GO:0016265)	358	40	22.98	+	1.74	0.00188	0.0118
cell death (GO:0008219)	358	40	22.98	+	1.74	0.00188	0.0115
cellular component movement (GO:0006928)	484	51	31.07	+	1.64	0.00123	0.00831
intracellular signal transduction (GO:0035556)	1121	118	71.96	+	1.64	7.98e-07	2.16e-05
endocytosis (GO:0006897)	468	48	30.04	+	1.6	0.0027	0.0153
protein transport (GO:0015031)	684	70	43.91	+	1.59	0.000327	0.00307
immune system process (GO:0002376)	939	96	60.27	+	1.59	2.4e-05	0.000345
intracellular protein transport (GO:0006886)	650	66	41.72	+	1.58	0.000581	0.00472
proteolysis (GO:0006508)	459	45	29.46	+	1.53	0.00799	0.0415
phosphate-containing compound metabolic process (GO:0006796)	1571	150	100.84	+	1.49	4.37e-06	8.89e-05
catabolic process (GO:0009056)	1204	111	77.28	+	1.44	0.000333	0.00301
developmental process (GO:0032502)	1514	131	97.18	+	1.35	0.00103	0.00741
localization (GO:0051179)	2084	168	133.77	+	1.26	0.00387	0.021
metabolic process (GO:0008152)	6009	443	385.72	+	1.15	0.00115	0.00802
Unclassified (UNCLASSIFIED)	10492	607	673.48	-	0.9	0.000629	0.0048
regulation of biological process (GO:0050789)	3320	167	213.11	-	0.78	0.000693	0.00512
RNA metabolic process (GO:0016070)	1536	65	98.6	-	0.66	0.000397	0.00334
single-multicellular organism process (GO:0044707)	2258	88	144.94	-	0.61	2.82e-07	8.61e-06
multicellular organismal process (GO:0032501)	2274	88	145.97	-	0.6	1.87e-07	6.52e-06
neurological system process (GO:0050877)	1393	40	89.42	-	0.45	8.03e-09	3.92e-07
G-protein coupled receptor signaling pathway (GO:0007186)	875	25	56.17	-	0.45	5.98e-06	0.000104
system process (GO:0003008)	1487	41	95.45	-	0.43	5.1e-10	3.11e-08
sensory perception (GO:0007600)	887	9	56.94	-	0.16	1.01e-14	8.22e-13
complement activation (GO:0006956)	187	1	12	-	0.08	0.000171	0.00181
B cell mediated immunity (GO:0019724)	188	1	12.07	-	0.08	0.000171	0.00174
defense response to bacterium (GO:0042742)	251	1	16.11	-	0.06	6.07e-06	9.87e-05
sensory perception of chemical stimulus (GO:0007606)	748	1	48.01	-	0.02	2.4e-19	2.93e-17
sensory perception of smell (GO:0007608)	699	0	44.87	-	< 0.01	1.05e-19	2.55e-17

## Sheet: DEG IV
Comparison IV: uterine Eomes+CD49a+ (trNK) subset vs uterine Eomes+CD49a- (cNK) subset
Gene	FC
Msr1	8.94475
Tlr1	8.43747
Clec7a	8.37043
Ptafr	8.33605
Mertk	8.3072
Tfec	8.27605
Ccl2	8.17432
Kdr	7.94544
Fcgr1	7.84471
Adap2	7.83568
Fmn1	7.8109
Ccl7	7.80356
C3ar1	7.79795
Cd109	7.7791
Mafb	7.74627
Slco2b1	7.69336
Rab7b	7.61686
Tlr13	7.57093
P2ry13	7.56623
Havcr2	7.54751
Cebpa	7.54723
Itga9	7.54215
Atrnl1	7.49693
Slc8a1	7.45447
Cd300c2	7.4541
Plb1	7.37928
Hck	7.37162
Gdpd1	7.36174
Hgf	7.34649
Wfdc17	7.34619
Ifitm1	7.34379
C5ar1	7.32418
Oas2	7.28795
Ahnak2	7.28386
Adgre1	7.27188
Wdfy3	7.24733
Rab3il1	7.19893
Lpcat2	7.19839
Lrp12	7.1336
Plxna1	7.12344
Stra6l	7.11411
C1qb	7.11259
Ctnnd2	7.10934
Ctsh	7.10027
Zfp385a	7.08363
Fam20c	7.08035
Rin2	7.07135
Flrt3	7.02487
Nlrp3	7.01791
Anxa3	7.01713
Lyve1	6.98379
Tlr8	6.95747
Pparg	6.94282
Cttnbp2nl	6.93675
Vcam1	6.93361
Rnf144b	6.93331
Pla2g7	6.90046
Csf2rb	6.88679
Fkbp9	6.86772
Lacc1	6.85111
Pltp	6.83448
Eps8	6.82433
Pld4	6.81748
Mmp14	6.78867
Psd3	6.77697
Pf4	6.77655
Acvr1	6.76569
Sirpa	6.76394
Gpnmb	6.76167
Tnfaip2	6.76099
Pdpn	6.73912
Clec4a3	6.72971
Axl	6.7168
Lyz1	6.71095
Gzmf	6.7063
Plekhg1	6.70602
Fzd7	6.6991
Spi1	6.69748
Atp6v0a1	6.6968
Stxbp1	6.68618
H2-Eb1	6.67774
Reps2	6.64723
Tnip3	6.646
Mefv	6.64588
Mgat3	6.63385
Cdkl2	6.63361
P2ry1	6.62957
Cd33	6.62236
Hmox1	6.61528
Thbs1	6.5927
Ecm1	6.58685
Gpr84	6.57856
Anpep	6.56138
Arl11	6.55849
P2rx7	6.54762
Gzmd	6.54315
Tifa	6.54175
Aif1	6.53492
Tmem86a	6.53395
Cd36	6.53086
Gas6	6.52704
Myof	6.51615
C1qc	6.49612
Fam114a1	6.49336
Cd4	6.46584
Dock1	6.46381
Acvrl1	6.44961
Lrp1	6.43666
Plau	6.426
Clec4n	6.42184
Gm37199	6.40908
Mfsd12	6.40741
Gm44205	6.40077
Rgs10	6.39138
Wdfy4	6.38469
Abcc3	6.38376
Ankrd33b	6.38364
Ltbr	6.37991
Ear2	6.37468
Csf1r	6.37175
Cd180	6.36921
Clec10a	6.36504
Cxcl16	6.35365
Kif26b	6.32755
Alox5ap	6.32693
Il7r	6.32596
Fabp4	6.31818
Retnla	6.31744
Pde7b	6.30934
Ass1	6.30206
F10	6.2986
Apoe	6.29676
Tlr9	6.28016
Ppfibp2	6.25622
Zak	6.24878
Tifab	6.24514
Tdrd9	6.24408
Igf1	6.23784
Ifi207	6.23099
Trim30c	6.21424
Slfn4	6.21029
Tnfrsf11a	6.20191
Flt1	6.19396
Siglec1	6.19287
Cd68	6.18389
Lhfpl2	6.18383
Plxnd1	6.17798
Tmem26	6.17475
Ccl12	6.16648
Tmtc3	6.14613
Epcam	6.14349
Tlr7	6.10472
Mmp13	6.10239
Nr1h3	6.0857
Gm26603	6.08047
Rusc2	6.07876
Mmp19	6.0665
Pde8b	6.06515
Adgrg6	6.05438
Lmo2	6.049
Cd300ld	6.04777
Pdgfc	6.03654
Slc15a3	6.02134
Tal1	6.02063
Inhba	6.01742
Ptgfrn	6.01176
Cdc42bpb	6.00599
Arg1	6.00074
Adgb	6.00006
Clec4a1	5.99731
Gm6377	5.99729
Ifitm3	5.99283
Cd300e	5.98891
Rhou	5.98414
Tiam1	5.98055
Il1rn	5.97963
H2-Ab1	5.96493
Apbb2	5.95926
Avil	5.95768
Slc7a8	5.95525
Cxcl9	5.95309
Cxcl2	5.95126
Dsc2	5.94952
Pfkfb4	5.94486
Cyp4f18	5.93654
Ccl6	5.93383
Hacd4	5.9232
Lpl	5.91894
Treml4	5.90999
Nectin4	5.90977
Gzmg	5.89174
Vipr2	5.88963
Cd93	5.88933
Ptk2	5.88882
Siglece	5.88672
Sdc3	5.88553
Il1a	5.88043
Csf2ra	5.87254
Olr1	5.87142
Lrrc25	5.86786
Ms4a14	5.86719
Nlrp1c-ps	5.86054
Ednrb	5.85974
Mid2	5.85428
Cttn	5.85251
Ppfia4	5.85068
Dusp4	5.84171
Akap1	5.84169
Alox5	5.83715
Cysltr1	5.8341
H2-DMb1	5.83219
Cybb	5.83194
Nlrp1b	5.82968
Sgms1	5.82898
Zscan12	5.82654
Ptgs2	5.81912
Gm38357	5.81351
1700071M16Rik	5.80636
Adam33	5.80611
F630028O10Rik	5.80402
Ak4	5.80349
Il18	5.79512
Tmem132a	5.77885
Trem2	5.76893
2001-03-01	5.75889
Cds1	5.74349
Mgst1	5.73023
Nrp1	5.72154
Ier3	5.71987
P2ry6	5.71719
Gpr141	5.71549
Olfml2b	5.70912
App	5.70339
H2-Aa	5.70167
F11r	5.70138
Kcnj2	5.69998
Shtn1	5.68785
6430548M08Rik	5.68153
Matn2	5.67669
Apba1	5.67551
Scamp1	5.67034
Tgm2	5.66475
Cd74	5.64457
Slamf8	5.64445
Pid1	5.62938
Gdf3	5.6283
Ctsg	5.60944
Plaur	5.60513
Mpeg1	5.59916
Plbd1	5.59524
Sirpb1c	5.58342
Ch25h	5.5784
Fat1	5.56459
Rtn1	5.56048
C3	5.54229
Ly86	5.53709
Il1r2	5.53469
Lyz2	5.51628
Cacna1d	5.50855
Gdf15	5.50585
Rab15	5.49955
Mtss1	5.4983
Clec4d	5.49127
Nfix	5.48673
Gm37347	5.48603
Emp1	5.48021
Aqp9	5.47904
Cmtm3	5.47815
Htra3	5.47664
Gm5150	5.47546
Thbd	5.47157
Rps6ka2	5.46736
Slc7a2	5.46316
Lifr	5.45775
Spats2	5.45558
Apob	5.45473
3110082I17Rik	5.45452
Tmem144	5.45368
Gpr87	5.44901
Cd300lb	5.44765
Pafah2	5.44567
Fcrl5	5.43919
Ninj1	5.43746
Gm42934	5.4364
Aph1b	5.43393
Sh2b2	5.42402
Gzme	5.42048
Etv5	5.4092
Prokr1	5.40417
Dhrs9	5.38467
Hpgd	5.38442
Cd200	5.38341
Ifi204	5.37758
Slamf9	5.37691
Rnase2a	5.36345
Arfgef3	5.34599
Mreg	5.33153
Grk3	5.32825
Ms4a6d	5.32794
Kif13a	5.32695
Smo	5.31936
Rubcnl	5.31815
Fn1	5.31743
Gm14548	5.31655
Gm42632	5.31303
Dcn	5.31062
Slc40a1	5.30926
Adamts1	5.30761
F13a1	5.30327
Ctss	5.29737
Pdia5	5.28799
Nostrin	5.2853
Egln3	5.2782
Dmxl2	5.24917
Nxpe4	5.24906
Ccr1	5.24794
Bcl2a1a	5.24659
Aph1c	5.24443
Adamdec1	5.23107
Rab32	5.22785
Gm15931	5.21143
Pilrb2	5.21107
Arhgap29	5.20988
Parp12	5.20744
Tnf	5.20597
Kcnk6	5.19967
Gm2396	5.19949
Stom	5.1992
Gpr35	5.19829
Ifngr2	5.19079
Atp6v0d2	5.18713
Slc6a12	5.18224
P2ry12	5.1724
Tns3	5.16939
Amz1	5.16652
Adora2b	5.16145
Stard8	5.15785
Mctp1	5.15339
C1qa	5.14682
Tlr2	5.1448
Klra2	5.13929
Hp	5.13405
Ankrd66	5.11928
Ptpro	5.11012
Mfsd7a	5.10912
Cd300a	5.10737
Rnf217	5.10049
Marcks	5.0994
Gm13650	5.09933
Lilra5	5.09455
Cebpd	5.08527
Stau2	5.0835
Plxnb2	5.07951
Tgfbi	5.07618
Twnk	5.07577
Pla2g15	5.06765
Cfh	5.06306
Grn	5.05462
Jag1	5.04948
Lyl1	5.04693
Fgd2	5.04481
Scin	5.03379
Slc7a7	5.02429
Fpr2	5.0217
Plin2	5.02111
I830077J02Rik	5.02008
Hpgds	5.01085
Gm15531	5.00938
Il6ra	5.00058
Rnf128	4.99914
Mt1	4.99808
Ago4	4.99485
Cd83	4.99369
Lgmn	4.99272
Adap2os	4.99048
A230028O05Rik	4.97973
Kdelc1	4.97677
Gm26813	4.97348
Carmil1	4.96903
Vill	4.9528
Tmem176b	4.95061
Arhgef10l	4.94594
Coprs	4.9392
Rbm47	4.93172
Arnt2	4.93164
Ctla4	4.92346
Neil2	4.92338
Ypel2	4.92017
Afp	4.91746
Tcf7l2	4.91545
Gpr19	4.91231
Zfyve9	4.90816
Il1b	4.90674
Dab2	4.90006
Mrc1	4.89561
Arhgap24	4.88965
Nlrc4	4.87508
Igf2bp2	4.86395
Ralgds	4.85781
Tbc1d8	4.85158
Snx24	4.84247
AA467197	4.84082
Gm13710	4.84035
Rnf180	4.83692
Spic	4.82169
Cdc42ep2	4.8208
Stab1	4.81946
Mmp27	4.81773
Ms4a7	4.81417
Bace2	4.80926
Myo10	4.80711
Mrm2	4.8069
Col15a1	4.80116
Ctsz	4.79368
Plscr3	4.79279
B4galt4	4.78699
Gm44860	4.78124
Gm43768	4.77986
Pstpip2	4.77951
Ugt1a7c	4.77648
Gas2l1	4.77304
Rassf4	4.77196
Tbxas1	4.76739
Dapk1	4.76556
Ly6a	4.75451
Arhgef39	4.7486
Hcar2	4.73244
Ifi203-ps	4.72804
C130050O18Rik	4.72641
Ldhb	4.72543
Gpt2	4.71415
Abca9	4.71143
Gm15374	4.70865
Soga1	4.70103
Ms4a4a	4.69949
Slc11a1	4.69903
Fcgr4	4.69894
Tlr3	4.69153
Rnf150	4.68759
Tmem106a	4.68601
Gsn	4.68242
Ctsb	4.68089
P2ry2	4.67827
Mak	4.67346
Tlr6	4.6707
Cep170b	4.66549
C4b	4.66286
Adgrg1	4.65537
Lgals3	4.6552
Lst1	4.65389
St6gal1	4.65003
Igsf10	4.63962
Oasl2	4.63414
Skint3	4.63279
Spint1	4.6317
2810025M15Rik	4.63109
Vkorc1	4.62757
Trib1	4.62483
Kcnk13	4.62448
Gzmc	4.62345
Cd320	4.62306
Timd4	4.6197
Fut10	4.61812
Bex6	4.61804
Gspt2	4.61512
Clec4e	4.60372
Gm37648	4.59874
Gm37168	4.59482
Nt5dc2	4.59409
Cp	4.59005
Sirpb1a	4.58635
Slpi	4.58219
Gm15448	4.5748
Upp1	4.56566
Mgl2	4.5624
Gm45041	4.56188
Siglecf	4.55959
Mtus1	4.55804
Lrrk2	4.55633
Tnfrsf8	4.55207
Mtap7d3	4.55193
4930533B01Rik	4.54734
Slc6a9	4.54127
Sfmbt2	4.53011
Cyp26b1	4.53
Fnip2	4.52733
Gm20658	4.52724
Cd63	4.52166
Dok3	4.51857
Plxdc1	4.51644
Tmem256	4.51336
Kynu	4.51024
Ddx3y	4.50828
Igfbp5	4.50197
Eya4	4.49681
Pira2	4.49672
Ceacam1	4.496
Fap	4.49127
Dnmt3aos	4.4826
Ms4a8a	4.47044
Nuak1	4.46949
Art3	4.46828
Plpp3	4.46546
Card9	4.46532
Eng	4.46384
Tcp11l1	4.46104
Slc27a6	4.45939
Gm128	4.4584
Tbc1d32	4.45724
Copz2	4.4519
1500005C15Rik	4.43423
Ifi211	4.43395
Aldh3b1	4.42193
9130204K15Rik	4.41716
Ifit3b	4.41551
Apobec1	4.40583
Flrt2	4.39921
D330045A20Rik	4.39833
Gm10693	4.39631
Clec12a	4.39518
Arvcf	4.39241
Mcemp1	4.39134
Cxcl1	4.38929
Fcrl6	4.37951
2008-09-01	4.37847
Serpinb8	4.37801
Gm20548	4.3761
Rbfox2	4.37369
Abca3	4.37135
2010300C02Rik	4.37056
Asph	4.36619
Gm43068	4.36587
Trim47	4.36446
Gm21057	4.35314
Cd276	4.35172
Ppic	4.34907
Ifi205	4.3481
Ralb	4.34768
Hk2	4.34663
Arhgap23	4.34339
Asns	4.34301
Laptm4b	4.34154
Ly6i	4.34153
Aatk	4.33749
Spp1	4.33077
Cdh1	4.32841
Cdk20	4.32732
St8sia6	4.32622
Ccl24	4.32291
Fabp5	4.31888
Gm16353	4.316
Cd14	4.3153
Gm11440	4.30738
Reep6	4.30548
Klhl13	4.30536
Mfsd7b	4.30303
Ckap4	4.30219
4933416M07Rik	4.30155
Ehd1	4.29743
1700047K16Rik	4.29418
B4galnt2	4.29197
Hlx	4.29117
Ceacam19	4.29017
Gm14011	4.28884
Spsb1	4.28411
Thop1	4.28363
Bmpr1a	4.28235
Gm33370	4.27836
RP23-292C5.8	4.27623
Ctsk	4.27384
8430408G22Rik	4.27102
Epb41l1	4.26955
Zfp467	4.26907
Tmprss4	4.26333
Adgre4	4.26065
Cdk5rap1	4.25874
Elavl4	4.25678
Fth1	4.25591
Gm20633	4.25422
Pirb	4.25271
Fblim1	4.2525
Gm26811	4.24682
Acod1	4.23776
Rai14	4.23527
Clec5a	4.23366
Rasgrp3	4.22212
Syngr1	4.22109
Gm26797	4.2201
Ccl8	4.21735
Dnase1l3	4.21634
Tlr5	4.2156
C5ar2	4.21396
Sbf2	4.20744
Vdr	4.20626
Gm13391	4.20524
Lsr	4.20509
Scamp5	4.20254
Gm12589	4.19556
Eid2b	4.19017
Fcrl1	4.18611
Bst1	4.17751
Vwf	4.17188
Sestd1	4.17177
Gm43593	4.16966
Speg	4.16946
Lipg	4.16903
Clec4a2	4.16903
Zfp503	4.16437
Atf3	4.16189
Ccl1	4.15955
Cacna1b	4.15669
Btbd3	4.15379
Tdo2	4.15188
Melk	4.15094
Slfn5	4.15014
Ttc30a1	4.14623
Angptl4	4.1462
Gm15503	4.13979
Tarm1	4.13668
Gm5345	4.13299
Mcoln3	4.13213
Gm44861	4.12849
Cryl1	4.12741
Rab20	4.12452
Gm15356	4.12341
Asb2	4.12
M1ap	4.11355
Homer3	4.11256
Plekho1	4.11022
Sh3pxd2b	4.10762
Zfp608	4.10558
Nucb2	4.10537
Nr1d1	4.10095
Gm15964	4.09903
Dusp14	4.0951
Mmp12	4.0928
Gm5431	4.09146
Catsperg1	4.09139
Nlrp1a	4.08645
Il1r1	4.08523
Lrrc18	4.07911
Gstm4	4.07876
Fmnl2	4.07658
Gngt2	4.07254
Gm12454	4.07005
Batf2	4.0688
Sh3bp5	4.05627
Ly6g5b	4.05139
Gm17230	4.05095
Igf2bp1	4.05086
Trem1	4.05039
Wipi1	4.04925
Gm16316	4.04911
S1pr3	4.04309
Slc7a11	4.0429
Hist1h2bc	4.03819
Chchd4	4.03699
Piwil2	4.0336
Sirpb1b	4.03007
RP23-323L3.1	4.02959
Tnfsf13b	4.02794
P2rx4	4.02782
Tmcc2	4.02133
Ugt1a6a	4.01694
Csf1	4.01121
Tnfrsf21	4.00965
Prune2	4.00287
Cxcl10	3.99652
Slc16a10	3.9959
BC049715	3.99462
Stxbp6	3.99406
Zfp750	3.98943
Gm9733	3.98624
Slc27a1	3.97893
Spdl1	3.97407
Tgm1	3.97274
Gm42793	3.97108
Olfml3	3.96597
Tmem119	3.9654
Flt4	3.96325
Bcl2a1d	3.96294
Gm12543	3.96287
Cd86	3.95522
Ifi30	3.95325
Nfam1	3.95199
4930599N23Rik	3.95128
Gm43800	3.95038
Rnf149	3.94916
Lima1	3.9449
Gm15635	3.94339
Zfp629	3.94326
Gm17068	3.93992
Tspyl4	3.93423
Mapt	3.93335
Gys1	3.93042
Slfn1	3.92971
Asah1	3.92873
Tmem221	3.92772
Rasd2	3.92392
Glrx	3.92116
Ceacam18	3.92053
Gm42603	3.91859
Sqrdl	3.9161
Fggy	3.91543
Pdxk	3.91481
1700095J12Rik	3.91305
Ptgr1	3.91227
Ifit3	3.90661
Clcn7	3.90489
Gm2a	3.89596
Sash1	3.89368
Mfap3l	3.88928
Rgl3	3.88757
Dnah12	3.87892
4930532G15Rik	3.87769
Rab11fip5	3.87507
Gm37498	3.87379
Ap1s1	3.87013
Pilra	3.86529
Sh3bp4	3.86391
Igsf6	3.8626
Gm5970	3.85479
Slc39a2	3.85313
Cd24a	3.84825
Ncf2	3.84782
Ampd3	3.8464
4930512H18Rik	3.84638
Thsd7a	3.8411
1500009L16Rik	3.83886
Mt2	3.83807
Cd209a	3.83765
2210406H18Rik	3.83729
Gm17169	3.83609
Acta2	3.83561
B3galnt1	3.83302
Stmn2	3.83095
Irf6	3.83094
Ctsf	3.82576
Gm37468	3.82379
Apip	3.82218
Gas2l3	3.82179
Gad1-ps	3.82114
Dppa3	3.81848
Zdhhc14	3.81753
Dtx4	3.81736
Adcy4	3.81627
Plxdc2	3.81606
Rab44	3.81434
Angptl2	3.80867
Ppp2r2c	3.8072
Dpep2	3.80221
Nid2	3.80011
Pnp2	3.79946
Met	3.79743
Rgs7bp	3.78823
Ckb	3.78466
Renbp	3.7818
Dynlt1a	3.78035
Med29	3.77628
Nme4	3.77292
Abcd2	3.77216
Il1rl2	3.77171
Daglb	3.77138
Arhgef11	3.77072
Msrb2	3.76707
Ang	3.76295
Paox	3.76195
Rnase4	3.76183
Afap1l1	3.75946
Mgarp	3.75856
Nxnl2	3.75407
Gm43775	3.75323
Adck1	3.74729
Rgmb	3.74383
Psrc1	3.73927
Tst	3.73894
Tmem106c	3.73487
Chdh	3.73448
Gm17705	3.73037
Tmem67	3.72823
Pgap1	3.72191
Nupr1	3.72021
Ccdc122	3.71867
Lilrb4a	3.71825
Rps6ka6	3.71582
Tmem176a	3.70825
A530099J19Rik	3.70677
Nacc2	3.70472
Gm14023	3.70459
Rps4l	3.70365
Gm19719	3.70059
Fcrls	3.69993
Gm44079	3.69377
Dnah2	3.68897
Gbp2b	3.68647
Gm42967	3.6846
Gm8378	3.68009
Adk	3.67596
Tceal8	3.67474
Scpep1	3.67408
Ebi3	3.67361
Syn1	3.67013
Tbc1d4	3.66464
Ptgir	3.66261
Gm23722	3.66093
Parvb	3.65422
Batf3	3.65226
Deptor	3.65125
Basp1	3.64839
Acot1	3.64278
Cep290	3.64272
Neo1	3.64066
Gm9974	3.63516
Zfp704	3.63381
Erg	3.63235
Rasgrp4	3.62973
Fam196a	3.62896
Nectin3	3.62851
Hsf2	3.62842
Cxcl3	3.62655
Cfp	3.62115
Ctnnd1	3.61752
Slc43a1	3.61506
9530085L11Rik	3.6149
Lilra6	3.61432
2900005J15Rik	3.6119
Dio2	3.61072
Arrdc4	3.60478
Galm	3.60315
Psap	3.60095
BC028528	3.59761
2810002D19Rik	3.59658
Cd5l	3.59405
Hif3a	3.59394
A530064D06Rik	3.59277
5730508B09Rik	3.59035
8030453O22Rik	3.59028
Nudt12	3.59015
Gm43221	3.58508
Fkbpl	3.57787
Mx2	3.5703
Nek4	3.56959
Gm9888	3.56527
Ccl9	3.56418
Gm42515	3.56213
Abcc2	3.55402
Gda	3.55035
Lrp5	3.54986
Il17rd	3.54893
Ifitm2	3.54843
Wdr60	3.54799
Rcn3	3.54619
Acsl1	3.54132
Dnase2a	3.53428
2010-09-01	3.53298
Snx7	3.52445
Bmyc	3.52264
Fam198b	3.52025
Ctif	3.51972
H2-M2	3.51564
Sdhaf1	3.51072
Plk2	3.50796
Smpdl3b	3.50588
Hebp1	3.5053
Themis2	3.49859
Cpd	3.49808
Myo5a	3.4977
Blnk	3.49629
Tada2a	3.49189
Ltb4r1	3.49085
Bgn	3.49071
Gm43914	3.48449
Il15	3.48382
9430076C15Rik	3.48325
Tmem9	3.47478
Tctex1d2	3.47042
Gm6264	3.46772
Oas1g	3.46143
Slc13a3	3.45969
Gm4951	3.45701
Ramp1	3.45523
Anxa5	3.45251
Snx9	3.45169
Pilrb1	3.45103
Hk3	3.45048
Adam8	3.44714
Map3k15	3.44365
E130102H24Rik	3.44273
Fpr1	3.44001
Dck	3.43069
Adam15	3.43061
Tanc2	3.42818
Chil3	3.4236
Pusl1	3.416
Nfe2l3	3.4119
Pip5k1b	3.4079
Ace	3.40518
Sult2b1	3.40451
Dock7	3.39519
Gm16139	3.39397
4933440N22Rik	3.38876
1810055G02Rik	3.383
AW209491	3.38233
Gm23731	3.36819
Frmd5	3.3637
Cebpb	3.3604
Rsad2	3.35333
Tusc1	3.35228
Vcan	3.35192
Tbc1d9	3.34684
Mvk	3.33626
Ethe1	3.33607
Dixdc1	3.33084
Cisd1	3.32853
Hbegf	3.32734
Hvcn1	3.32711
Dll1	3.32572
Clec9a	3.30331
Lin28b	3.30258
Npl	3.30203
Ptprj	3.30087
Gm28727	3.29889
Hpse	3.29757
Eepd1	3.29743
Gab1	3.28812
Dsg2	3.28741
Il2ra	3.2757
Ctsl	3.27257
Dram1	3.27127
Tfe3	3.26936
Gm44949	3.25969
Fam46c	3.25669
Gm43499	3.25669
Cpq	3.2521
Ftl1	3.24989
St3gal5	3.23951
Slc35f6	3.23635
Naaa	3.22857
Art2a-ps	3.21772
Oas3	3.21767
Cd40	3.2173
Armc6	3.217
Ophn1	3.2145
Hexa	3.20923
Slc16a7	3.20854
B830042I05Rik	3.20702
Tacc2	3.20283
Stx3	3.20129
Ifit2	3.20064
E230029C05Rik	3.20045
Pak6	3.20033
Ube2l6	3.19078
Ccrl2	3.18966
Ell2	3.18948
Coq3	3.18117
Fam129c	3.17423
Gm15832	3.17302
Rgs12	3.17273
Pkib	3.17016
Ms4a4c	3.16724
Map7	3.16341
Gpam	3.15987
Zfp516	3.15985
Nol4l	3.15919
Mpo	3.15906
Fndc3b	3.15662
B3gnt3	3.15587
Tfpi	3.15298
Arhgap19	3.15294
Acp2	3.14958
Scel	3.14679
Mfsd11	3.14621
Gm42962	3.14493
Gcsam	3.14451
P4ha1	3.14051
Tns1	3.1348
E230016K23Rik	3.13348
Wdr41	3.1247
Mitf	3.12186
Nrp2	3.12128
Fam135a	3.11788
Dnase1l1	3.11701
Cstb	3.11653
Rhag	3.11612
Nudt1	3.10766
B4galt6	3.10037
Dpp7	3.09767
Rasal2	3.08731
Ldlrad3	3.08389
Tgfbr1	3.082
Wwc2	3.07738
Cyp27a1	3.07589
Cul7	3.06805
Rasa4	3.06301
Bnip3	3.05879
Sort1	3.0564
Btk	3.05452
Ccdc136	3.04515
Cst3	3.04317
Pik3r6	3.04176
Pdgfa	3.03668
Gm42462	3.03314
Hsd17b7	3.03191
Gm37967	3.03032
Cdh5	3.02836
Gm16094	3.02823
Cd200r1	3.02212
Chst14	3.02004
Kcnj10	3.01751
Gm37354	3.0143
Itgb3	3.01284
Zeb2os	3.01069
Il1f9	3.00642
Cln6	3.00086
Dnajc25	2.99591
Gm16464	2.99285
Rogdi	2.99074
Bcl2a1b	2.98762
Cd22	2.98354
Alas1	2.97918
Scarb1	2.97916
Homer2	2.97658
Dnal1	2.96929
Mgat4b	2.96688
Dna2	2.96035
Wrb	2.95894
Cd302	2.95596
AI661453	2.9544
Ccl17	2.94814
Gins2	2.94292
Bpifc	2.94222
Bcar3	2.94136
1700030K09Rik	2.94133
Lonrf3	2.93828
Marcksl1	2.9319
Rnase6	2.93075
Dock4	2.92806
Sh2d1b2	2.92588
Anxa4	2.92471
Tdrkh	2.92274
Cdkn1a	2.92091
Sgcb	2.91867
Cd300lf	2.91506
Arhgef12	2.91255
5730409E04Rik	2.89905
2310022B05Rik	2.89857
Ift27	2.89772
Rhbdf2	2.895
Ncf1	2.88579
Cenpn	2.88455
Gm37058	2.88081
Bst2	2.87881
Hfe	2.87801
Irak3	2.87263
B430306N03Rik	2.87017
Hdac9	2.86653
Atp1a3	2.86228
Lamp1	2.86207
Ppargc1b	2.86093
Sox11	2.86004
Gart	2.85826
Msra	2.85721
Mpp1	2.85443
Cd2ap	2.83899
Ccnd1	2.83664
Nek6	2.82704
Ifi27l2a	2.82325
Rnf141	2.81317
Serpinb6a	2.81276
Ptgs1	2.81209
Senp8	2.81127
Fcgr3	2.80795
Galk1	2.80695
Soat1	2.80527
Uevld	2.80474
Mx1	2.79118
Alpk1	2.78597
4933423P22Rik	2.77986
Stard9	2.77664
Trpm2	2.77489
Ptrhd1	2.76608
Pros1	2.75717
Gaa	2.7489
Cpne2	2.74804
Ero1l	2.74711
Mfsd13a	2.74073
5031439G07Rik	2.73966
Wdr11	2.73863
Ift57	2.73603
Zfp839	2.73269
Oxnad1	2.72763
Gm7160	2.71576
Pik3r2	2.71481
Espl1	2.71023
Gm43844	2.70988
Npc2	2.704
Rbpj	2.70031
Pwwp2b	2.69957
Idh1	2.69337
Matk	2.69301
Csf3r	2.68853
Vegfb	2.68371
Mob3b	2.68052
Swap70	2.67902
Fut4	2.67844
Lap3	2.67718
Mtmr10	2.67221
Eml6	2.66565
Xylt1	2.65387
Zfp992	2.6429
Itsn1	2.63617
Pygl	2.63234
Trip13	2.63013
Irf5	2.62161
Hgh1	2.62007
Eef1e1	2.62005
Siglecg	2.61888
Abhd12	2.6163
Evi2a	2.61369
Mcfd2	2.61288
Smox	2.612
Zfp111	2.60729
Galc	2.60662
Lpxn	2.60633
Pqlc1	2.60228
Nme6	2.60199
Mlh3	2.60131
Best1	2.60111
Tmem50b	2.60006
Bri3bp	2.59917
6820402A03Rik	2.59723
Skap2	2.59225
Lrp4	2.59048
Plac8	2.58824
Prdx4	2.58788
Cd81	2.58585
Creg1	2.58479
Nfxl1	2.58373
Lrrtm2	2.5832
Epas1	2.58235
Maf	2.58224
Pgpep1	2.58211
Cndp2	2.58161
Tpd52	2.5764
Sphk1	2.57249
Map4k3	2.5724
Dhx58	2.56395
Slc25a13	2.56356
Spon1	2.56098
Ext1	2.55932
Brca2	2.55687
Coq7	2.55479
Mcm8	2.55234
Nxpe5	2.54997
Slc31a2	2.54818
Kif20a	2.54607
F7	2.54162
Bhlhe41	2.54138
Papss2	2.54101
Prg4	2.53707
F630040K05Rik	2.53192
Cln8	2.53158
Cadm1	2.53131
Slc17a8	2.52903
Ifit1	2.52846
St3gal2	2.52737
Sema6d	2.5267
C130089K02Rik	2.52267
Cyth3	2.52182
Mpv17l2	2.5139
Tmem156	2.50932
Phf11d	2.50777
Fam129b	2.50735
Cyfip1	2.5062
Gm37780	2.50353
Fcgr2b	2.50346
Adam9	2.50343
Ccdc88a	2.50119
Fgd6	2.49845
Gm17259	2.49818
Ubac1	2.4935
Cmpk2	2.48952
Nxt2	2.48823
Alcam	2.48344
Zfp821	2.48239
Atg14	2.48136
Gcnt2	2.47978
Erbb3	2.47698
Specc1	2.47634
Atp6ap2	2.46865
Trpm4	2.4674
Gm11870	2.46689
Cep70	2.46257
Fnbp1l	2.45555
Yae1d1	2.45393
Aldh6a1	2.45208
Ddx60	2.44017
Vwa5a	2.43712
Ifih1	2.43669
Pak4	2.43476
Tln2	2.43317
Pnp	2.42915
Dpp4	2.429
Slc45a4	2.42418
Rnd3	2.42393
Lipa	2.41858
Gm42989	2.4179
Tmem51	2.41546
Ndrg1	2.41388
Osbpl1a	2.41227
Pomk	2.40861
Coq4	2.40789
Irf7	2.4067
Ak6	2.40393
Csf2rb2	2.40166
Nagpa	2.39015
Nmnat3	2.38873
Cep76	2.38772
Itga1	2.38303
Hspbap1	2.38234
Gpr157	2.38216
Hilpda	2.37856
Rflnb	2.37742
Ogfrl1	2.37085
Trf	2.36908
Ly96	2.36618
Fads1	2.36091
Plin3	2.36084
Blvra	2.36021
Gla	2.35825
Naglu	2.35434
1500015A07Rik	2.35361
Zfp458	2.35282
Fos	2.34928
Lyrm2	2.34729
Rnh1	2.34706
Skp2	2.34172
Filip1l	2.34169
Igfbp4	2.34148
Tmem65	2.33826
Nceh1	2.33539
Slc16a1	2.33396
E330009J07Rik	2.32906
Slamf6	2.32906
Dse	2.3238
Synj2	2.32322
Gm15601	2.32245
Ano10	2.32115
Adamtsl4	2.31608
Gusb	2.31507
Mthfd2	2.31368
Psmg3	2.31344
Ccne1	2.31165
Ets2	2.31143
Sgpl1	2.30083
Hbb-y	2.30022
Cxcr2	2.29842
Dnhd1	2.29765
Heatr5a	2.28898
Vps26a	2.26629
Naa40	2.26527
Ocrl	2.26525
Dclre1c	2.25723
Litaf	2.25694
Msrb1	2.25122
Hs1bp3	2.24967
Emilin2	2.24759
Umps	2.24654
Kmo	2.23907
Dennd2a	2.22676
Slc43a2	2.2261
Hivep3	2.22261
Tmem206	2.21761
Ttc27	2.21733
Oas1a	2.21639
Sh3pxd2a	2.20837
Sema4b	2.20579
Prdx1	2.20311
Erlin1	2.20307
Hexb	2.20257
Gch1	2.20232
Ydjc	2.1997
Aacs	2.19852
Mtmr4	2.19847
Cd274	2.19582
Lamp2	2.19263
Mfsd1	2.18976
Gpr146	2.18663
Gclm	2.18439
Gfra2	2.18197
Hsd17b11	2.18168
Slc30a1	2.1732
Atpif1	2.17044
Abcg1	2.16549
Ciita	2.16173
Pigl	2.15326
Stat2	2.15265
Dennd1a	2.14604
Klhl21	2.14581
Dnajc4	2.14452
Frmd4b	2.14435
Clcn5	2.14327
Lair1	2.1431
Pgd	2.14268
Evi5	2.14225
Frmd4a	2.14104
Cacna2d4	2.14028
D630030B08Rik	2.13994
Sat1	2.13797
Atp6v1c1	2.12749
Sh3tc1	2.12319
Tep1	2.12122
Slc9a6	2.11489
Selenop	2.11297
Mettl6	2.10381
Pofut2	2.10363
Akr1a1	2.10323
Ndc1	2.09846
Lxn	2.08797
Capg	2.08626
Smim3	2.08549
Rnf215	2.08212
Abcc5	2.08067
Agpat5	2.07881
Fam213a	2.07702
Rell1	2.07683
Qpct	2.07325
Rgl1	2.06583
Fam84b	2.06529
Ssx2ip	2.05251
Tspan3	2.05108
H1f0	2.0468
Scrn3	2.04642
Itpripl2	2.04597
Ssfa2	2.04307
Jup	2.04045
4931406C07Rik	2.0402
Tmem104	2.03742
Wdr46	2.03529
Mxi1	2.03405
Sgk3	2.03133
Champ1	2.02201
Fam76a	2.01827
Ddhd1	2.01023
Ly6e	2.00744
Tbc1d24	2.00742
Cables1	2.00647
Rdh10	-2.00959
Ubxn11	-2.01098
Bach2	-2.01124
A130071D04Rik	-2.01763
Zhx2	-2.02324
Klra3	-2.02425
Abtb2	-2.02665
Scfd2	-2.03051
Gfod1	-2.03099
Zdhhc15	-2.03152
1700025G04Rik	-2.03293
Dxo	-2.03644
Lrrc28	-2.04087
Serpinb9	-2.04211
Cd247	-2.04223
Rab37	-2.04263
Arhgef4	-2.04275
Stk10	-2.04876
Spata13	-2.05316
Asap2	-2.06649
Ets1	-2.06974
Fyn	-2.07258
Tas1r3	-2.07326
Ndnf	-2.07366
Gigyf1	-2.07483
Tmtc4	-2.07902
Rbm12	-2.08141
Rarg	-2.08699
Kif21b	-2.08703
Gnal	-2.08987
Rasgrp2	-2.09054
Hip1r	-2.09165
Ipcef1	-2.0959
Depdc1b	-2.10025
Slc2a4rg-ps	-2.10062
Deb1	-2.10468
Arhgef3	-2.10684
Fbxo32	-2.10703
Klra1	-2.11022
Tulp4	-2.1169
Tspan32	-2.11792
Gimap8	-2.12509
Zfp212	-2.13167
Atg4d	-2.13456
Fam184a	-2.13473
Atg4b	-2.1388
Vps37b	-2.14054
Gimap4	-2.14268
Gimap3	-2.149
S1pr4	-2.15121
1810034E14Rik	-2.15829
Ccdc88c	-2.16358
Smad3	-2.16429
Atp2a3	-2.17781
Gm7967	-2.17798
Gm38384	-2.18963
Hsd11b1	-2.1986
Zfp235	-2.19891
Phf1	-2.20701
Rfx3	-2.21371
Plppr3	-2.21682
Card6	-2.22084
Ptpn4	-2.22253
Dgka	-2.22339
Cwf19l1	-2.22447
Gm37702	-2.23399
Fcho1	-2.24505
Satb1	-2.24863
Sh2d3c	-2.24982
Pde7a	-2.25506
Ifng	-2.25636
Prkag1	-2.25816
Tmc8	-2.27161
Gm11346	-2.27233
Gm19585	-2.27429
Spry2	-2.27435
Raver2	-2.27738
Sec22c	-2.28097
AA465934	-2.28488
Zfp945	-2.28588
Fam65b	-2.29697
Ccnd2	-2.30395
Pim2	-2.30501
Dusp2	-2.30957
Nxpe3	-2.31303
Plekhg2	-2.31667
Itga4	-2.32241
Cd27	-2.32589
Tob1	-2.33916
Ncr1	-2.34474
Hrh2	-2.3527
B930095G15Rik	-2.3538
Gm26586	-2.3697
Ccnd3	-2.37552
Mxd4	-2.37739
Gm43747	-2.3819
Nkg7	-2.38223
Skap1	-2.3856
Poc5	-2.39102
Mmgt2	-2.39172
Amotl1	-2.393
D430013B06Rik	-2.39572
Zfhx2	-2.3971
Aknaos	-2.40951
Baiap2	-2.4115
Lpin1	-2.41579
Slc26a10	-2.42367
Klrb1c	-2.43389
2810039B14Rik	-2.4415
Gm38243	-2.44268
Gpc1	-2.44301
Adamts14	-2.44346
Klrd1	-2.44963
B3gnt7	-2.45182
Klra9	-2.46201
Syne3	-2.46212
Zscan20	-2.47365
Gm26189	-2.47907
Rap1gap2	-2.48332
Rab11fip4	-2.49248
Zfp275	-2.49361
Slc25a53	-2.49582
Gm4956	-2.50677
Ascc1	-2.50875
Gm43062	-2.51239
Prkca	-2.51559
Camk2n1	-2.52945
F2rl2	-2.53721
Chrne	-2.53851
Zfp473	-2.53853
Klrb1f	-2.54639
Rbm38	-2.55494
2001-09-01	-2.55563
Gzma	-2.58517
Dab2ip	-2.59195
Galntl6	-2.59716
Fbxl2	-2.59891
Sorcs2	-2.60849
Llgl2	-2.6086
Dnah8	-2.60977
Amigo1	-2.61302
Sbk1	-2.61412
Gm4759	-2.61487
Ddx43	-2.6229
Gm26762	-2.6266
Cnrip1	-2.63005
Gm36931	-2.63498
Gm38126	-2.63944
Gm10125	-2.64928
Atxn7l2	-2.6496
C230085N15Rik	-2.65093
Dpy19l3	-2.65781
Stat4	-2.6624
Ankrd13d	-2.66696
Sytl3	-2.66898
Pias3	-2.67113
Vopp1	-2.67496
6030443J06Rik	-2.67589
Rnf157	-2.70022
Gm42684	-2.70653
Zfp831	-2.70684
Il12rb2	-2.7221
D8Ertd82e	-2.72551
A930006L05Rik	-2.73213
Tmtc1	-2.74381
Gm19557	-2.74773
Itgb7	-2.75886
Klra6	-2.76441
Spn	-2.77075
AI847159	-2.77371
Gm16334	-2.79277
Gm37520	-2.79714
Gjb2	-2.81451
Mirt1	-2.82033
Klra13-ps	-2.82476
Gm42585	-2.84398
1810024B03Rik	-2.845
Lrrn4cl	-2.84827
Gm37023	-2.85333
Zfp937	-2.85508
Klrk1	-2.87033
Zfp420	-2.877
Klra14-ps	-2.89098
Polm	-2.8938
Lrrc75a	-2.89463
Hs3st3b1	-2.90021
Bach2it1	-2.90138
2004-09-01	-2.90714
Gm12216	-2.91043
Gm38224	-2.91099
Gm37979	-2.91161
Borcs7	-2.91481
Rfx2	-2.91911
Phactr3	-2.94193
Tbx21	-2.94369
Arhgef18	-2.94381
Bcl9l	-2.94606
Adgrl4	-2.95983
Scn3b	-2.96515
Rnf125	-2.98427
Zfp941	-2.98574
Gm37452	-2.99348
Gm37766	-2.99827
Gm16329	-2.99975
B3gnt5	-3.00177
Zfp946	-3.01546
Dyrk2	-3.02668
Gm37248	-3.04822
Plcb4	-3.05005
Itgam	-3.05245
A430078G23Rik	-3.05286
Gm18853	-3.05661
Itga2	-3.0744
Cdc20b	-3.08991
Cspg5	-3.09272
Mcam	-3.1123
Elovl7	-3.12733
Zdhhc12	-3.13814
D130040H23Rik	-3.14091
Pxylp1	-3.15356
Gm27240	-3.17322
Gm37266	-3.17428
Gm26910	-3.18414
Gm42572	-3.2151
Prss30	-3.21856
Gm42822	-3.25309
Gm43214	-3.25924
E430014B02Rik	-3.25961
4930481A15Rik	-3.26106
Gramd3	-3.26453
Mgst2	-3.2919
C330011M18Rik	-3.30089
Pde2a	-3.31071
Mss51	-3.31928
Gm29157	-3.32174
Il18rap	-3.3274
Il18r1	-3.33007
Arl4d	-3.33296
Katnb1	-3.33645
A630072L19Rik	-3.35088
Baiap3	-3.35766
Gm45235	-3.37577
Klf12	-3.38654
Gm16239	-3.39362
Tmed1	-3.40163
Lat	-3.40873
Tshz3	-3.41824
Gm26580	-3.42121
Ccl5	-3.42216
H2-Ob	-3.43748
Sell	-3.44119
Gm43203	-3.44268
Gm24119	-3.44575
Rab6b	-3.4599
2010300F17Rik	-3.46853
Flywch1	-3.49181
6720464F23Rik	-3.49429
Dlg3	-3.5002
Gm16845	-3.50448
Tmem71	-3.54513
Btbd11	-3.54821
Gm20518	-3.56095
Gm15854	-3.5822
Gm29155	-3.59405
Klrc3	-3.59472
Klrc1	-3.59873
Cdk5r1	-3.61015
Klri1	-3.62062
Gm26792	-3.62117
Klrb1a	-3.64251
Slc2a10	-3.66323
Qprt	-3.68869
Gm29123	-3.71484
Gm38026	-3.77611
St6galnac2	-3.77938
Gm44746	-3.79097
Kcnc1	-3.79555
Tgfb3	-3.82847
4930431P19Rik	-3.83911
Gm21909	-3.84362
Gm22779	-3.85505
Gm37176	-3.85848
Gm10490	-3.86235
Gm38309	-3.86438
Gm38118	-3.86674
Heatr9	-3.89877
Gm11655	-3.90202
Gm14125	-3.91349
Klrc2	-3.92166
Gm45107	-3.94089
Cyp17a1	-3.94128
Serpini1	-3.94777
Gm16479	-3.95588
Gm13807	-3.96698
Cldnd2	-4.05464
5430400D12Rik	-4.09358
Cacna2d2	-4.12918
Gm43172	-4.13218
G0s2	-4.18409
Gm25635	-4.22643
Muc4	-4.22684
Wdr86	-4.22719
Plekhg5	-4.23411
Gm10522	-4.26905
Gm43860	-4.29463
Gm10505	-4.31059
Gm37593	-4.32209
Gm28277	-4.36122
Gm37785	-4.39747
Gm24724	-4.40043
Klrb1	-4.40213
Sspo	-4.41221
Rac3	-4.469
Cdc42ep1	-4.59707
2810468N07Rik	-4.60057
Gm13375	-4.6475
Fam132b	-4.73091
Casq1	-4.7581
Bmp10	-4.78817
Gm43913	-4.8036
A3galt2	-4.80673
Gm6934	-4.89228
Ablim2	-4.92092
Camsap3	-4.94337
Fam124b	-5.01174
Gm27241	-5.04143
St6galnac3	-5.05579
Gm26744	-5.09547
E230020A03Rik	-5.09807
Ccdc38	-5.14954
Fibcd1	-5.2128
9130008F23Rik	-5.36252
Gm10130	-5.56502
Anxa8	-5.71201
Tmem74b	-5.88238
Sync	-6.27543
D830036C21Rik	-6.32294
Ccdc146	-6.3407
Cym	-6.71922
Nap1l5	-6.89147

## Sheet: GO IV
Analysis Type:	PANTHER Overrepresentation Test (Released 20171205)
Annotation Version and Release Date:	PANTHER version 13.1 Released 2018-02-03
Analyzed List:	uterine trNK vs uterine cNK.txt (Mus musculus)
Reference List:	Mus musculus (all genes in database)
Test Type:	FISHER
PANTHER GO-Slim Biological Process	Mus musculus - REFLIST (22262)	uterine trNK vs cNK.txt (1455)	uterine trNK vs cNK.txt (expected)	uterine trNK vs cNK.txt (over/under)	uterine trNK vs cNK.txt (fold Enrichment)	uterine trNK vs cNK.txt (raw P-value)	uterine trNK vs cNK.txt (FDR)
unsaturated fatty acid biosynthetic process (GO:0006636)	5	3	0.33	+	9.18	0.0102	0.0462
lysosomal transport (GO:0007041)	16	6	1.05	+	5.74	0.00168	0.00931
viral process (GO:0016032)	15	5	0.98	+	5.1	0.00616	0.0295
cytokine-mediated signaling pathway (GO:0019221)	57	16	3.73	+	4.29	6.99e-06	8.98e-05
response to interferon-gamma (GO:0034341)	60	15	3.92	+	3.83	4.25e-05	0.000384
receptor-mediated endocytosis (GO:0006898)	112	24	7.32	+	3.28	2.58e-06	4.2e-05
cellular defense response (GO:0006968)	128	26	8.37	+	3.11	2.38e-06	4.15e-05
cell proliferation (GO:0008283)	66	11	4.31	+	2.55	0.00714	0.0335
lipid transport (GO:0006869)	73	12	4.77	+	2.52	0.00559	0.0273
regulation of catalytic activity (GO:0050790)	356	58	23.27	+	2.49	4.81e-09	1.96e-07
MAPK cascade (GO:0000165)	346	53	22.61	+	2.34	1.28e-07	3.89e-06
cell-cell adhesion (GO:0016337)	157	24	10.26	+	2.34	0.000435	0.00313
locomotion (GO:0040011)	314	48	20.52	+	2.34	6.52e-07	1.22e-05
transmembrane receptor protein tyrosine kinase signaling pathway (GO:0007169)	148	21	9.67	+	2.17	0.00189	0.01
regulation of molecular function (GO:0065009)	436	60	28.5	+	2.11	5.67e-07	1.26e-05
phospholipid metabolic process (GO:0006644)	178	24	11.63	+	2.06	0.00175	0.00948
regulation of phosphate metabolic process (GO:0019220)	511	67	33.4	+	2.01	6.17e-07	1.25e-05
cell adhesion (GO:0007155)	359	47	23.46	+	2	3.64e-05	0.000355
biological adhesion (GO:0022610)	359	47	23.46	+	2	3.64e-05	0.000342
cellular component movement (GO:0006928)	484	62	31.63	+	1.96	3.13e-06	4.77e-05
apoptotic process (GO:0006915)	337	42	22.03	+	1.91	0.000208	0.00164
lipid metabolic process (GO:0006629)	451	56	29.48	+	1.9	2.07e-05	0.000211
response to external stimulus (GO:0009605)	377	45	24.64	+	1.83	0.000301	0.0023
death (GO:0016265)	358	42	23.4	+	1.8	0.00069	0.00431
cell death (GO:0008219)	358	42	23.4	+	1.8	0.00069	0.00421
intracellular signal transduction (GO:0035556)	1121	123	73.27	+	1.68	1.46e-07	3.96e-06
immune system process (GO:0002376)	939	100	61.37	+	1.63	8.28e-06	0.000101
protein transport (GO:0015031)	684	72	44.7	+	1.61	0.000203	0.00165
phosphate-containing compound metabolic process (GO:0006796)	1571	163	102.68	+	1.59	3.07e-08	1.07e-06
intracellular protein transport (GO:0006886)	650	67	42.48	+	1.58	0.000634	0.00407
endocytosis (GO:0006897)	468	48	30.59	+	1.57	0.00391	0.0199
catabolic process (GO:0009056)	1204	112	78.69	+	1.42	0.000382	0.00283
developmental process (GO:0032502)	1514	140	98.95	+	1.41	0.0001	0.000873
localization (GO:0051179)	2084	178	136.21	+	1.31	0.000456	0.00318
signal transduction (GO:0007165)	2896	225	189.28	+	1.19	0.00823	0.0379
metabolic process (GO:0008152)	6009	450	392.74	+	1.15	0.00127	0.00754
cellular process (GO:0009987)	8762	631	572.67	+	1.1	0.00256	0.0133
Unclassified (UNCLASSIFIED)	10492	612	685.74	-	0.89	0.000181	0.00152
regulation of biological process (GO:0050789)	3320	173	216.99	-	0.8	0.00133	0.00775
single-multicellular organism process (GO:0044707)	2258	96	147.58	-	0.65	4.65e-06	6.3e-05
multicellular organismal process (GO:0032501)	2274	96	148.62	-	0.65	3.19e-06	4.58e-05
RNA metabolic process (GO:0016070)	1536	59	100.39	-	0.59	1.11e-05	0.000118
G-protein coupled receptor signaling pathway (GO:0007186)	875	32	57.19	-	0.56	0.000515	0.00349
neurological system process (GO:0050877)	1393	40	91.04	-	0.44	2.71e-09	1.32e-07
system process (GO:0003008)	1487	42	97.19	-	0.43	4.93e-10	3.01e-08
translation (GO:0006412)	212	4	13.86	-	0.29	0.00416	0.0207
cell recognition (GO:0008037)	197	2	12.88	-	0.16	0.000541	0.00357
rRNA metabolic process (GO:0016072)	115	1	7.52	-	0.13	0.0104	0.046
sensory perception (GO:0007600)	887	6	57.97	-	0.1	1.32e-17	1.07e-15
complement activation (GO:0006956)	187	0	12.22	-	< 0.01	1.06e-05	0.000124
defense response to bacterium (GO:0042742)	251	0	16.4	-	< 0.01	1.97e-07	4.8e-06
sensory perception of smell (GO:0007608)	699	0	45.69	-	< 0.01	4.53e-20	5.53e-18
sensory perception of chemical stimulus (GO:0007606)	748	0	48.89	-	< 0.01	2.72e-21	6.65e-19
B cell mediated immunity (GO:0019724)	188	0	12.29	-	< 0.01	1.06e-05	0.000118
nucleobase-containing compound transport (GO:0015931)	116	0	7.58	-	< 0.01	0.00134	0.00763
Analysis Type:	PANTHER Overrepresentation Test (Released 20171205)
Annotation Version and Release Date:	GO Ontology database Released 2018-02-02
Analyzed List:	uterine trNK vs cNK.txt (Mus musculus)
Reference List:	Mus musculus (all genes in database)
Test Type:	FISHER
GO biological process complete	Mus musculus - REFLIST (22262)	uterine trNK vs cNK.txt (1455)	uterine trNK vs cNK.txt (expected)	uterine trNK vs cNK.txt (over/under)	uterine trNK vs cNK.txt (fold Enrichment)	uterine trNK vs cNK.txt (raw P-value)	uterine trNK vs cNK.txt (FDR)
cellular response to diacyl bacterial lipopeptide (GO:0071726)	4	4	0.26	+	15.3	0.000809	0.0187
response to diacyl bacterial lipopeptide (GO:0071724)	4	4	0.26	+	15.3	0.000809	0.0187
positive regulation of interferon-alpha biosynthetic process (GO:0045356)	4	4	0.26	+	15.3	0.000809	0.0187
positive regulation of cholesterol storage (GO:0010886)	7	6	0.46	+	13.11	6.22e-05	0.00212
cellular response to bacterial lipopeptide (GO:0071221)	6	5	0.39	+	12.75	0.000292	0.00797
cellular response to bacterial lipoprotein (GO:0071220)	6	5	0.39	+	12.75	0.000292	0.00795
response to bacterial lipopeptide (GO:0070339)	6	5	0.39	+	12.75	0.000292	0.00794
regulation of interferon-alpha biosynthetic process (GO:0045354)	5	4	0.33	+	12.24	0.00138	0.0293
regulation of cholesterol storage (GO:0010885)	11	8	0.72	+	11.13	8.08e-06	0.000343
response to bacterial lipoprotein (GO:0032493)	7	5	0.46	+	10.93	0.000475	0.0119
cellular response to interleukin-18 (GO:0071351)	6	4	0.39	+	10.2	0.0022	0.0422
detoxification of inorganic compound (GO:0061687)	6	4	0.39	+	10.2	0.0022	0.0421
positive regulation of macrophage derived foam cell differentiation (GO:0010744)	11	7	0.72	+	9.74	5.63e-05	0.00194
positive regulation of lipopolysaccharide-mediated signaling pathway (GO:0031666)	8	5	0.52	+	9.56	0.000733	0.0172
regulation of fever generation (GO:0031620)	10	6	0.65	+	9.18	0.000248	0.00693
MyD88-dependent toll-like receptor signaling pathway (GO:0002755)	16	9	1.05	+	8.61	1e-05	0.00041
positive regulation of interleukin-6 biosynthetic process (GO:0045410)	9	5	0.59	+	8.5	0.00108	0.024
positive regulation of fever generation (GO:0031622)	9	5	0.59	+	8.5	0.00108	0.0239
low-density lipoprotein particle remodeling (GO:0034374)	9	5	0.59	+	8.5	0.00108	0.0239
negative regulation of glial cell apoptotic process (GO:0034351)	9	5	0.59	+	8.5	0.00108	0.0239
detection of molecule of bacterial origin (GO:0032490)	11	6	0.72	+	8.35	0.000363	0.00955
cellular response to interferon-alpha (GO:0035457)	11	6	0.72	+	8.35	0.000363	0.00953
response to peptidoglycan (GO:0032494)	13	7	0.85	+	8.24	0.000123	0.00379
positive regulation of tumor necrosis factor biosynthetic process (GO:0042535)	13	7	0.85	+	8.24	0.000123	0.00378
respiratory burst (GO:0045730)	12	6	0.78	+	7.65	0.000516	0.0129
positive regulation of interferon-gamma biosynthetic process (GO:0045078)	12	6	0.78	+	7.65	0.000516	0.0129
regulation of glial cell apoptotic process (GO:0034350)	10	5	0.65	+	7.65	0.00154	0.0318
microglial cell activation (GO:0001774)	21	10	1.37	+	7.29	9.88e-06	0.000408
positive regulation of NF-kappaB import into nucleus (GO:0042346)	21	10	1.37	+	7.29	9.88e-06	0.000407
regulation of macrophage derived foam cell differentiation (GO:0010743)	21	10	1.37	+	7.29	9.88e-06	0.000406
plasma lipoprotein particle remodeling (GO:0034369)	19	9	1.24	+	7.25	2.86e-05	0.00105
protein-lipid complex remodeling (GO:0034368)	19	9	1.24	+	7.25	2.86e-05	0.00105
macromolecular complex remodeling (GO:0034367)	19	9	1.24	+	7.25	2.86e-05	0.00105
regulation of heat generation (GO:0031650)	15	7	0.98	+	7.14	0.000243	0.00685
positive regulation of membrane protein ectodomain proteolysis (GO:0051044)	15	7	0.98	+	7.14	0.000243	0.00683
regulation of interferon-gamma biosynthetic process (GO:0045072)	13	6	0.85	+	7.06	0.000715	0.0168
positive regulation of heat generation (GO:0031652)	13	6	0.85	+	7.06	0.000715	0.0168
complement receptor mediated signaling pathway (GO:0002430)	11	5	0.72	+	6.95	0.00213	0.0417
regulation of branching involved in salivary gland morphogenesis (GO:0060693)	11	5	0.72	+	6.95	0.00213	0.0417
high-density lipoprotein particle remodeling (GO:0034375)	11	5	0.72	+	6.95	0.00213	0.0416
glial cell activation (GO:0061900)	29	13	1.9	+	6.86	7.89e-07	4.13e-05
positive regulation of monocyte chemotaxis (GO:0090026)	18	8	1.18	+	6.8	0.000114	0.00359
response to interferon-alpha (GO:0035455)	21	9	1.37	+	6.56	5.29e-05	0.00184
regulation of B cell receptor signaling pathway (GO:0050855)	14	6	0.92	+	6.56	0.000969	0.0219
amine catabolic process (GO:0009310)	14	6	0.92	+	6.56	0.000969	0.0218
purinergic receptor signaling pathway (GO:0035587)	14	6	0.92	+	6.56	0.000969	0.0218
cellular biogenic amine catabolic process (GO:0042402)	14	6	0.92	+	6.56	0.000969	0.0218
antigen processing and presentation of exogenous peptide antigen via MHC class II (GO:0019886)	14	6	0.92	+	6.56	0.000969	0.0217
regulation of interleukin-6 biosynthetic process (GO:0045408)	19	8	1.24	+	6.44	0.000153	0.00456
positive regulation of macrophage migration (GO:1905523)	19	8	1.24	+	6.44	0.000153	0.00455
neutrophil chemotaxis (GO:0030593)	62	26	4.05	+	6.42	8.86e-12	1.07e-09
regulation of neutrophil migration (GO:1902622)	43	18	2.81	+	6.4	1.43e-08	1.04e-06
regulation of antigen processing and presentation (GO:0002577)	17	7	1.11	+	6.3	0.000442	0.0112
regulation of phagocytosis, engulfment (GO:0060099)	15	6	0.98	+	6.12	0.00129	0.0276
lipoprotein localization (GO:0044872)	15	6	0.98	+	6.12	0.00129	0.0276
lipoprotein transport (GO:0042953)	15	6	0.98	+	6.12	0.00129	0.0275
hormone catabolic process (GO:0042447)	15	6	0.98	+	6.12	0.00129	0.0275
positive regulation of neutrophil migration (GO:1902624)	35	14	2.29	+	6.12	8.89e-07	4.57e-05
regulation of neutrophil chemotaxis (GO:0090022)	35	14	2.29	+	6.12	8.89e-07	4.56e-05
regulation of tumor necrosis factor biosynthetic process (GO:0042534)	20	8	1.31	+	6.12	0.000202	0.00582
positive regulation of steroid biosynthetic process (GO:0010893)	25	10	1.63	+	6.12	3.27e-05	0.00118
positive regulation of mononuclear cell migration (GO:0071677)	23	9	1.5	+	5.99	9.29e-05	0.00301
toll-like receptor signaling pathway (GO:0002224)	46	18	3.01	+	5.99	3.28e-08	2.25e-06
lymphocyte chemotaxis (GO:0048247)	41	16	2.68	+	5.97	1.95e-07	1.11e-05
regulation of lipopolysaccharide-mediated signaling pathway (GO:0031664)	18	7	1.18	+	5.95	0.000582	0.0141
positive regulation of macrophage chemotaxis (GO:0010759)	18	7	1.18	+	5.95	0.000582	0.0141
T cell migration (GO:0072678)	18	7	1.18	+	5.95	0.000582	0.0141
antigen processing and presentation of exogenous peptide antigen (GO:0002478)	21	8	1.37	+	5.83	0.000264	0.00731
positive regulation of neutrophil chemotaxis (GO:0090023)	29	11	1.9	+	5.8	1.97e-05	0.000762
granulocyte chemotaxis (GO:0071621)	69	26	4.51	+	5.77	5.98e-11	6.38e-09
antigen processing and presentation of peptide or polysaccharide antigen via MHC class II (GO:0002504)	16	6	1.05	+	5.74	0.00168	0.0342
antigen processing and presentation of peptide antigen via MHC class II (GO:0002495)	16	6	1.05	+	5.74	0.00168	0.0341
interleukin-1 beta production (GO:0032611)	16	6	1.05	+	5.74	0.00168	0.0341
regulation of monocyte chemotaxis (GO:0090025)	24	9	1.57	+	5.74	0.000121	0.00375
regulation of membrane invagination (GO:1905153)	16	6	1.05	+	5.74	0.00168	0.034
positive regulation of vascular endothelial growth factor production (GO:0010575)	24	9	1.57	+	5.74	0.000121	0.00374
positive regulation of cellular extravasation (GO:0002693)	19	7	1.24	+	5.64	0.000754	0.0176
chemokine-mediated signaling pathway (GO:0070098)	49	18	3.2	+	5.62	7.15e-08	4.4e-06
regulation of macrophage migration (GO:1905521)	30	11	1.96	+	5.61	2.55e-05	0.000955
neutrophil migration (GO:1990266)	71	26	4.64	+	5.6	9.94e-11	1.04e-08
regulation of granulocyte chemotaxis (GO:0071622)	52	19	3.4	+	5.59	3.34e-08	2.28e-06
lymphocyte migration (GO:0072676)	52	19	3.4	+	5.59	3.34e-08	2.27e-06
positive regulation of toll-like receptor signaling pathway (GO:0034123)	22	8	1.44	+	5.56	0.000341	0.00903
positive regulation of lipid storage (GO:0010884)	22	8	1.44	+	5.56	0.000341	0.00902
positive regulation of steroid metabolic process (GO:0045940)	33	12	2.16	+	5.56	1.17e-05	0.000474
macrophage activation (GO:0042116)	36	13	2.35	+	5.53	5.43e-06	0.000236
prostaglandin metabolic process (GO:0006693)	25	9	1.63	+	5.51	0.000155	0.00462
prostanoid metabolic process (GO:0006692)	25	9	1.63	+	5.51	0.000155	0.00461
monocyte chemotaxis (GO:0002548)	31	11	2.03	+	5.43	3.26e-05	0.00118
positive regulation of granulocyte chemotaxis (GO:0071624)	31	11	2.03	+	5.43	3.26e-05	0.00118
prostaglandin biosynthetic process (GO:0001516)	17	6	1.11	+	5.4	0.00215	0.0418
interleukin-1 production (GO:0032612)	17	6	1.11	+	5.4	0.00215	0.0418
neutrophil activation (GO:0042119)	17	6	1.11	+	5.4	0.00215	0.0417
prostanoid biosynthetic process (GO:0046457)	17	6	1.11	+	5.4	0.00215	0.0417
positive regulation of inflammatory response to antigenic stimulus (GO:0002863)	17	6	1.11	+	5.4	0.00215	0.0416
leukocyte chemotaxis (GO:0030595)	117	41	7.65	+	5.36	1.45e-15	3.13e-13
negative regulation of growth of symbiont in host (GO:0044130)	20	7	1.31	+	5.36	0.000965	0.0219
sphingolipid catabolic process (GO:0030149)	20	7	1.31	+	5.36	0.000965	0.0218
negative regulation of smooth muscle cell migration (GO:0014912)	20	7	1.31	+	5.36	0.000965	0.0218
membrane lipid catabolic process (GO:0046466)	23	8	1.5	+	5.32	0.000436	0.0111
apoptotic cell clearance (GO:0043277)	26	9	1.7	+	5.3	0.000198	0.00572
regulation of toll-like receptor signaling pathway (GO:0034121)	55	19	3.59	+	5.29	6.92e-08	4.29e-06
negative regulation of toll-like receptor signaling pathway (GO:0034122)	29	10	1.9	+	5.28	9.03e-05	0.00295
positive regulation of acute inflammatory response (GO:0002675)	32	11	2.09	+	5.26	4.14e-05	0.00148
regulation of mononuclear cell migration (GO:0071675)	44	15	2.88	+	5.22	1.88e-06	9.04e-05
innate immune response-activating signal transduction (GO:0002758)	59	20	3.86	+	5.19	4.07e-08	2.72e-06
neutrophil mediated immunity (GO:0002446)	18	6	1.18	+	5.1	0.00273	0.0501
regulation of growth of symbiont in host (GO:0044126)	21	7	1.37	+	5.1	0.00122	0.0265
detection of biotic stimulus (GO:0009595)	24	8	1.57	+	5.1	0.00055	0.0134
positive regulation of transcription factor import into nucleus (GO:0042993)	42	14	2.75	+	5.1	5.1e-06	0.000223
plasma lipoprotein particle clearance (GO:0034381)	18	6	1.18	+	5.1	0.00273	0.05
negative regulation of T cell mediated immunity (GO:0002710)	18	6	1.18	+	5.1	0.00273	0.05
pattern recognition receptor signaling pathway (GO:0002221)	57	19	3.73	+	5.1	1.1e-07	6.49e-06
regulation of NF-kappaB import into nucleus (GO:0042345)	39	13	2.55	+	5.1	1.1e-05	0.000448
granulocyte migration (GO:0097530)	79	26	5.16	+	5.04	6.6e-10	6.11e-08
mononuclear cell migration (GO:0071674)	34	11	2.22	+	4.95	6.52e-05	0.00221
regulation of vascular endothelial growth factor production (GO:0010574)	31	10	2.03	+	4.94	0.000142	0.00431
positive regulation of cytokine biosynthetic process (GO:0042108)	62	20	4.05	+	4.94	7.98e-08	4.83e-06
regulation of macrophage chemotaxis (GO:0010758)	28	9	1.83	+	4.92	0.000312	0.00837
positive regulation of interferon-alpha production (GO:0032727)	22	7	1.44	+	4.87	0.00152	0.0318
negative regulation of growth of symbiont involved in interaction with host (GO:0044146)	22	7	1.44	+	4.87	0.00152	0.0318
positive regulation of lymphocyte apoptotic process (GO:0070230)	22	7	1.44	+	4.87	0.00152	0.0318
detection of external biotic stimulus (GO:0098581)	22	7	1.44	+	4.87	0.00152	0.0317
regulation of membrane protein ectodomain proteolysis (GO:0051043)	22	7	1.44	+	4.87	0.00152	0.0317
collagen catabolic process (GO:0030574)	22	7	1.44	+	4.87	0.00152	0.0316
protein-lipid complex subunit organization (GO:0071825)	35	11	2.29	+	4.81	8.1e-05	0.00271
brown fat cell differentiation (GO:0050873)	35	11	2.29	+	4.81	8.1e-05	0.0027
positive regulation of leukocyte chemotaxis (GO:0002690)	86	27	5.62	+	4.8	7.36e-10	6.78e-08
plasma lipoprotein particle organization (GO:0071827)	32	10	2.09	+	4.78	0.000177	0.00513
positive regulation of osteoclast differentiation (GO:0045672)	29	9	1.9	+	4.75	0.000387	0.01
cell chemotaxis (GO:0060326)	174	54	11.37	+	4.75	3.97e-18	1.22e-15
cellular extravasation (GO:0045123)	29	9	1.9	+	4.75	0.000387	0.01
myeloid leukocyte activation (GO:0002274)	104	32	6.8	+	4.71	3.11e-11	3.49e-09
multicellular organismal catabolic process (GO:0044243)	26	8	1.7	+	4.71	0.000851	0.0196
response to amyloid-beta (GO:1904645)	26	8	1.7	+	4.71	0.000851	0.0195
antigen processing and presentation of exogenous antigen (GO:0019884)	26	8	1.7	+	4.71	0.000851	0.0195
modulation of growth of symbiont involved in interaction with host (GO:0044144)	23	7	1.5	+	4.66	0.00188	0.0376
cellular response to amyloid-beta (GO:1904646)	23	7	1.5	+	4.66	0.00188	0.0376
negative regulation of cytokine production involved in immune response (GO:0002719)	23	7	1.5	+	4.66	0.00188	0.0375
regulation of leukocyte chemotaxis (GO:0002688)	109	33	7.12	+	4.63	2.2e-11	2.52e-09
negative regulation of myoblast differentiation (GO:0045662)	30	9	1.96	+	4.59	0.000476	0.0119
positive regulation of phagocytosis (GO:0050766)	60	18	3.92	+	4.59	8.52e-07	4.39e-05
regulation of lipid storage (GO:0010883)	40	12	2.61	+	4.59	5.65e-05	0.00194
cytolysis (GO:0019835)	30	9	1.96	+	4.59	0.000476	0.0119
positive regulation of leukocyte migration (GO:0002687)	134	40	8.76	+	4.57	2.47e-13	3.58e-11
protein kinase B signaling (GO:0043491)	37	11	2.42	+	4.55	0.000123	0.00378
myeloid leukocyte migration (GO:0097529)	101	30	6.6	+	4.54	2.6e-10	2.54e-08
inflammatory response to antigenic stimulus (GO:0002437)	27	8	1.76	+	4.53	0.00104	0.0233
regulation of transforming growth factor beta production (GO:0071634)	27	8	1.76	+	4.53	0.00104	0.0232
regulation of interferon-alpha production (GO:0032647)	27	8	1.76	+	4.53	0.00104	0.0232
regulation of endothelial cell differentiation (GO:0045601)	34	10	2.22	+	4.5	0.000266	0.00735
regulation of cell adhesion mediated by integrin (GO:0033628)	34	10	2.22	+	4.5	0.000266	0.00734
positive regulation of chemokine production (GO:0032722)	58	17	3.79	+	4.48	2.23e-06	0.000105
glial cell migration (GO:0008347)	41	12	2.68	+	4.48	6.9e-05	0.00233
cytokine production involved in immune response (GO:0002367)	24	7	1.57	+	4.46	0.0023	0.0438
regulation of myoblast fusion (GO:1901739)	24	7	1.57	+	4.46	0.0023	0.0437
regulation of smooth muscle cell migration (GO:0014910)	79	23	5.16	+	4.45	4.23e-08	2.8e-06
glycosphingolipid metabolic process (GO:0006687)	38	11	2.48	+	4.43	0.000149	0.00448
response to interferon-gamma (GO:0034341)	115	33	7.52	+	4.39	7.18e-11	7.61e-09
unsaturated fatty acid biosynthetic process (GO:0006636)	28	8	1.83	+	4.37	0.00127	0.0274
regulation of fatty acid transport (GO:2000191)	28	8	1.83	+	4.37	0.00127	0.0273
positive regulation of myeloid leukocyte mediated immunity (GO:0002888)	35	10	2.29	+	4.37	0.000324	0.00864
leukocyte migration (GO:0050900)	186	53	12.16	+	4.36	1.69e-16	4.57e-14
regulation of plasma lipoprotein particle levels (GO:0097006)	46	13	3.01	+	4.32	4.71e-05	0.00166
lipid storage (GO:0019915)	32	9	2.09	+	4.3	0.000704	0.0166
icosanoid biosynthetic process (GO:0046456)	32	9	2.09	+	4.3	0.000704	0.0166
positive regulation of response to biotic stimulus (GO:0002833)	50	14	3.27	+	4.28	2.65e-05	0.000987
regulation of leukocyte migration (GO:0002685)	180	50	11.76	+	4.25	2.84e-15	5.59e-13
positive regulation of lipid localization (GO:1905954)	83	23	5.42	+	4.24	9.03e-08	5.44e-06
activation of innate immune response (GO:0002218)	76	21	4.97	+	4.23	3.37e-07	1.86e-05
positive regulation of chemotaxis (GO:0050921)	134	37	8.76	+	4.22	1.32e-11	1.58e-09
regulation of acute inflammatory response (GO:0002673)	58	16	3.79	+	4.22	8.42e-06	0.000356
lipopolysaccharide-mediated signaling pathway (GO:0031663)	29	8	1.9	+	4.22	0.00154	0.0317
positive regulation of myeloid leukocyte differentiation (GO:0002763)	59	16	3.86	+	4.15	1.01e-05	0.000413
regulation of phagocytosis (GO:0050764)	85	23	5.56	+	4.14	1.3e-07	7.59e-06
negative regulation of T cell proliferation (GO:0042130)	67	18	4.38	+	4.11	3.21e-06	0.000146
myeloid leukocyte mediated immunity (GO:0002444)	41	11	2.68	+	4.1	0.000261	0.00724
positive regulation of smooth muscle cell migration (GO:0014911)	56	15	3.66	+	4.1	2.15e-05	0.000821
cellular response to molecule of bacterial origin (GO:0071219)	142	38	9.28	+	4.09	1.54e-11	1.82e-09
response to molecule of bacterial origin (GO:0002237)	255	68	16.67	+	4.08	1.72e-19	7.33e-17
regulation of lymphocyte migration (GO:2000401)	45	12	2.94	+	4.08	0.000146	0.0044
regulation of superoxide metabolic process (GO:0090322)	30	8	1.96	+	4.08	0.00184	0.037
regulation of type 2 immune response (GO:0002828)	30	8	1.96	+	4.08	0.00184	0.0369
positive regulation of tumor necrosis factor superfamily cytokine production (GO:1903557)	79	21	5.16	+	4.07	5.78e-07	3.12e-05
negative regulation of leukocyte proliferation (GO:0070664)	83	22	5.42	+	4.06	3.27e-07	1.81e-05
regulation of leukocyte mediated cytotoxicity (GO:0001910)	68	18	4.44	+	4.05	3.83e-06	0.000171
cellular response to lipopolysaccharide (GO:0071222)	133	35	8.69	+	4.03	1.43e-10	1.45e-08
inflammatory response (GO:0006954)	419	110	27.39	+	4.02	2.24e-30	8.62e-27
negative regulation of mononuclear cell proliferation (GO:0032945)	80	21	5.23	+	4.02	6.88e-07	3.67e-05
negative regulation of lymphocyte proliferation (GO:0050672)	80	21	5.23	+	4.02	6.88e-07	3.66e-05
positive regulation of nitric oxide biosynthetic process (GO:0045429)	46	12	3.01	+	3.99	0.000174	0.00506
positive regulation of nitric oxide metabolic process (GO:1904407)	46	12	3.01	+	3.99	0.000174	0.00505
positive regulation of interleukin-6 production (GO:0032755)	81	21	5.29	+	3.97	8.17e-07	4.24e-05
dendritic cell differentiation (GO:0097028)	31	8	2.03	+	3.95	0.00219	0.0422
positive regulation of tumor necrosis factor production (GO:0032760)	78	20	5.1	+	3.92	1.71e-06	8.31e-05
positive regulation of blood vessel endothelial cell migration (GO:0043536)	39	10	2.55	+	3.92	0.000667	0.0159
osteoclast differentiation (GO:0030316)	39	10	2.55	+	3.92	0.000667	0.0159
regulation of alcohol biosynthetic process (GO:1902930)	39	10	2.55	+	3.92	0.000667	0.0159
positive regulation of interleukin-8 production (GO:0032757)	43	11	2.81	+	3.91	0.00037	0.00971
regulation of T cell apoptotic process (GO:0070232)	43	11	2.81	+	3.91	0.00037	0.00969
L-amino acid transport (GO:0015807)	43	11	2.81	+	3.91	0.00037	0.00967
regulation of natural killer cell mediated cytotoxicity (GO:0042269)	43	11	2.81	+	3.91	0.00037	0.00966
positive regulation of leukocyte mediated cytotoxicity (GO:0001912)	47	12	3.07	+	3.91	0.000206	0.00589
regulation of cytokine biosynthetic process (GO:0042035)	98	25	6.41	+	3.9	9.86e-08	5.87e-06
negative regulation of innate immune response (GO:0045824)	51	13	3.33	+	3.9	0.000115	0.00362
response to lipopolysaccharide (GO:0032496)	236	60	15.42	+	3.89	1.55e-16	4.26e-14
positive regulation of protein kinase B signaling (GO:0051897)	87	22	5.69	+	3.87	6.45e-07	3.47e-05
positive regulation of response to external stimulus (GO:0032103)	275	69	17.97	+	3.84	1.46e-18	4.78e-16
negative regulation of smooth muscle cell proliferation (GO:0048662)	44	11	2.88	+	3.83	0.000437	0.0111
positive regulation of epithelial to mesenchymal transition (GO:0010718)	44	11	2.88	+	3.83	0.000437	0.0111
regulation of natural killer cell mediated immunity (GO:0002715)	44	11	2.88	+	3.83	0.000437	0.0111
leukocyte mediated cytotoxicity (GO:0001909)	36	9	2.35	+	3.83	0.00143	0.0301
regulation of syncytium formation by plasma membrane fusion (GO:0060142)	32	8	2.09	+	3.83	0.0026	0.0483
regulation of T cell migration (GO:2000404)	36	9	2.35	+	3.83	0.00143	0.0301
response to protozoan (GO:0001562)	36	9	2.35	+	3.83	0.00143	0.03
regulation of heart rate by cardiac conduction (GO:0086091)	32	8	2.09	+	3.83	0.0026	0.0483
positive regulation of pathway-restricted SMAD protein phosphorylation (GO:0010862)	48	12	3.14	+	3.83	0.000243	0.00683
cellular response to interleukin-1 (GO:0071347)	68	17	4.44	+	3.83	1.34e-05	0.000534
oligosaccharide metabolic process (GO:0009311)	40	10	2.61	+	3.83	0.000789	0.0183
regulation of transcription factor import into nucleus (GO:0042990)	77	19	5.03	+	3.78	4.98e-06	0.000219
regulation of osteoclast differentiation (GO:0045670)	69	17	4.51	+	3.77	1.57e-05	0.000617
regulation of chemotaxis (GO:0050920)	185	45	12.09	+	3.72	3.48e-12	4.53e-10
positive regulation of inflammatory response (GO:0050729)	111	27	7.25	+	3.72	7.08e-08	4.37e-06
aminoglycan biosynthetic process (GO:0006023)	37	9	2.42	+	3.72	0.00168	0.034
cellular response to biotic stimulus (GO:0071216)	161	39	10.52	+	3.71	1.05e-10	1.09e-08
leukocyte cell-cell adhesion (GO:0007159)	46	11	3.01	+	3.66	0.000602	0.0145
positive regulation of innate immune response (GO:0045089)	155	37	10.13	+	3.65	4.48e-10	4.33e-08
negative regulation of epithelial cell differentiation (GO:0030857)	42	10	2.75	+	3.64	0.00109	0.0239
positive regulation of lipid transport (GO:0032370)	63	15	4.12	+	3.64	6.84e-05	0.00232
regulation of interleukin-8 production (GO:0032677)	59	14	3.86	+	3.63	0.000122	0.00378
regulation of interleukin-6 production (GO:0032675)	127	30	8.3	+	3.61	2.38e-08	1.7e-06
cellular response to interferon-gamma (GO:0071346)	94	22	6.14	+	3.58	1.94e-06	9.28e-05
positive regulation of angiogenesis (GO:0045766)	150	35	9.8	+	3.57	2.19e-09	1.79e-07
positive regulation of protein import into nucleus (GO:0042307)	103	24	6.73	+	3.57	7.22e-07	3.8e-05
negative regulation of leukocyte cell-cell adhesion (GO:1903038)	116	27	7.58	+	3.56	1.52e-07	8.77e-06
positive regulation of response to cytokine stimulus (GO:0060760)	43	10	2.81	+	3.56	0.00127	0.0273
response to interleukin-1 (GO:0070555)	82	19	5.36	+	3.55	1.08e-05	0.00044
positive regulation of myeloid cell differentiation (GO:0045639)	95	22	6.21	+	3.54	2.26e-06	0.000106
negative regulation of T cell activation (GO:0050868)	108	25	7.06	+	3.54	4.75e-07	2.59e-05
positive regulation of cytokine-mediated signaling pathway (GO:0001961)	39	9	2.55	+	3.53	0.00229	0.0436
negative regulation of viral genome replication (GO:0045071)	39	9	2.55	+	3.53	0.00229	0.0436
defense response to virus (GO:0051607)	156	36	10.2	+	3.53	1.67e-09	1.41e-07
regulation of cytokine production involved in immune response (GO:0002718)	65	15	4.25	+	3.53	9.26e-05	0.00301
positive regulation of defense response (GO:0031349)	261	60	17.06	+	3.52	7.67e-15	1.37e-12
regulation of cell killing (GO:0031341)	83	19	5.42	+	3.5	1.25e-05	0.000502
positive regulation of smooth muscle cell proliferation (GO:0048661)	92	21	6.01	+	3.49	4.62e-06	0.000205
negative regulation of lymphocyte mediated immunity (GO:0002707)	44	10	2.88	+	3.48	0.00147	0.0309
regulation of lymphocyte apoptotic process (GO:0070228)	66	15	4.31	+	3.48	0.000107	0.00343
regulation of leukocyte apoptotic process (GO:2000106)	97	22	6.34	+	3.47	3.03e-06	0.000138
positive regulation of protein import (GO:1904591)	106	24	6.93	+	3.46	1.12e-06	5.64e-05
positive regulation of mononuclear cell proliferation (GO:0032946)	137	31	8.95	+	3.46	3.28e-08	2.26e-06
regulation of nitric oxide biosynthetic process (GO:0045428)	62	14	4.05	+	3.45	0.000191	0.00553
positive regulation of interferon-gamma production (GO:0032729)	71	16	4.64	+	3.45	6.98e-05	0.00235
regulation of monooxygenase activity (GO:0032768)	40	9	2.61	+	3.44	0.00266	0.0491
regulation of chemokine production (GO:0032642)	80	18	5.23	+	3.44	2.56e-05	0.000956
fatty acid derivative biosynthetic process (GO:1901570)	40	9	2.61	+	3.44	0.00266	0.049
negative regulation of leukocyte apoptotic process (GO:2000107)	58	13	3.79	+	3.43	0.000341	0.00903
cholesterol homeostasis (GO:0042632)	67	15	4.38	+	3.43	0.000124	0.0038
sterol homeostasis (GO:0055092)	67	15	4.38	+	3.43	0.000124	0.0038
regulation of neuron migration (GO:2001222)	45	10	2.94	+	3.4	0.0017	0.0343
regulation of myeloid leukocyte mediated immunity (GO:0002886)	54	12	3.53	+	3.4	0.000609	0.0147
negative regulation of leukocyte mediated immunity (GO:0002704)	54	12	3.53	+	3.4	0.000609	0.0146
regulation of smooth muscle cell proliferation (GO:0048660)	140	31	9.15	+	3.39	5.01e-08	3.23e-06
regulation of tumor necrosis factor superfamily cytokine production (GO:1903555)	131	29	8.56	+	3.39	1.35e-07	7.81e-06
cytokine-mediated signaling pathway (GO:0019221)	258	57	16.86	+	3.38	1.52e-13	2.27e-11
positive regulation of cell killing (GO:0031343)	59	13	3.86	+	3.37	0.000393	0.0102
regulation of T cell mediated immunity (GO:0002709)	59	13	3.86	+	3.37	0.000393	0.0101
positive regulation of reactive oxygen species metabolic process (GO:2000379)	100	22	6.54	+	3.37	4.63e-06	0.000204
regulation of interleukin-1 production (GO:0032652)	64	14	4.18	+	3.35	0.000254	0.00708
positive regulation of T cell proliferation (GO:0042102)	96	21	6.27	+	3.35	8.16e-06	0.000345
regulation of myeloid leukocyte differentiation (GO:0002761)	119	26	7.78	+	3.34	7.31e-07	3.84e-05
regulation of mononuclear cell proliferation (GO:0032944)	220	48	14.38	+	3.34	1.85e-11	2.15e-09
regulation of steroid biosynthetic process (GO:0050810)	69	15	4.51	+	3.33	0.000164	0.00482
response to interferon-beta (GO:0035456)	46	10	3.01	+	3.33	0.00196	0.0389
positive regulation of leukocyte proliferation (GO:0070665)	143	31	9.35	+	3.32	7.58e-08	4.64e-06
regulation of lymphocyte mediated immunity (GO:0002706)	143	31	9.35	+	3.32	7.58e-08	4.63e-06
positive regulation of nucleocytoplasmic transport (GO:0046824)	120	26	7.84	+	3.32	8.38e-07	4.34e-05
regulation of innate immune response (GO:0045088)	236	51	15.42	+	3.31	5.89e-12	7.36e-10
regulation of interleukin-12 production (GO:0032655)	51	11	3.33	+	3.3	0.00125	0.0271
response to virus (GO:0009615)	204	44	13.33	+	3.3	1.74e-10	1.76e-08
positive regulation of vasculature development (GO:1904018)	167	36	10.91	+	3.3	7.88e-09	6.03e-07
regulation of leukocyte proliferation (GO:0070663)	228	49	14.9	+	3.29	1.81e-11	2.12e-09
positive regulation of lymphocyte proliferation (GO:0050671)	135	29	8.82	+	3.29	2.33e-07	1.31e-05
regulation of leukocyte mediated immunity (GO:0002703)	191	41	12.48	+	3.28	8.2e-10	7.45e-08
positive regulation of leukocyte differentiation (GO:1902107)	154	33	10.07	+	3.28	3.7e-08	2.48e-06
positive regulation of leukocyte mediated immunity (GO:0002705)	122	26	7.97	+	3.26	1.1e-06	5.53e-05
extrinsic apoptotic signaling pathway (GO:0097191)	94	20	6.14	+	3.26	1.88e-05	0.000731
positive regulation of hemopoiesis (GO:1903708)	193	41	12.61	+	3.25	1.07e-09	9.39e-08
regulation of B cell proliferation (GO:0030888)	66	14	4.31	+	3.25	0.000333	0.00887
regulation of lymphocyte proliferation (GO:0050670)	218	46	14.25	+	3.23	1.26e-10	1.3e-08
positive regulation of reactive oxygen species biosynthetic process (GO:1903428)	57	12	3.73	+	3.22	0.00092	0.0209
negative regulation of leukocyte activation (GO:0002695)	162	34	10.59	+	3.21	3.59e-08	2.43e-06
regulation of tumor necrosis factor production (GO:0032680)	129	27	8.43	+	3.2	9.3e-07	4.75e-05
negative regulation of lymphocyte activation (GO:0051250)	139	29	9.08	+	3.19	3.95e-07	2.17e-05
transforming growth factor beta receptor signaling pathway (GO:0007179)	72	15	4.71	+	3.19	0.000246	0.00689
positive regulation of type I interferon production (GO:0032481)	48	10	3.14	+	3.19	0.00257	0.048
positive regulation of endothelial cell migration (GO:0010595)	77	16	5.03	+	3.18	0.000159	0.00468
hemostasis (GO:0007599)	130	27	8.5	+	3.18	1.06e-06	5.37e-05
positive regulation of leukocyte cell-cell adhesion (GO:1903039)	183	38	11.96	+	3.18	7.39e-09	5.68e-07
regulation of T cell proliferation (GO:0042129)	164	34	10.72	+	3.17	4.65e-08	3.04e-06
positive regulation of cell migration (GO:0030335)	468	97	30.59	+	3.17	1.73e-20	8.3e-18
positive regulation of lymphocyte mediated immunity (GO:0002708)	97	20	6.34	+	3.15	2.79e-05	0.00103
positive regulation of lipid biosynthetic process (GO:0046889)	83	17	5.42	+	3.13	0.000117	0.00365
organic hydroxy compound transport (GO:0015850)	103	21	6.73	+	3.12	2.05e-05	0.000791
negative regulation of cell-cell adhesion (GO:0022408)	167	34	10.91	+	3.12	6.79e-08	4.24e-06
acute inflammatory response (GO:0002526)	64	13	4.18	+	3.11	0.000766	0.0179
coagulation (GO:0050817)	128	26	8.37	+	3.11	2.38e-06	0.000111
positive regulation of cytokine secretion (GO:0050715)	128	26	8.37	+	3.11	2.38e-06	0.000111
blood coagulation (GO:0007596)	128	26	8.37	+	3.11	2.38e-06	0.000111
myeloid leukocyte differentiation (GO:0002573)	104	21	6.8	+	3.09	2.33e-05	0.000877
positive regulation of cell-cell adhesion (GO:0022409)	218	44	14.25	+	3.09	1.06e-09	9.39e-08
sphingolipid metabolic process (GO:0006665)	114	23	7.45	+	3.09	9.81e-06	0.000407
positive regulation of cell motility (GO:2000147)	486	98	31.76	+	3.09	5.75e-20	2.6e-17
regulation of myoblast differentiation (GO:0045661)	60	12	3.92	+	3.06	0.00135	0.0288
regulation of cytokine secretion (GO:0050707)	180	36	11.76	+	3.06	4.18e-08	2.78e-06
regulation of protein import into nucleus (GO:0042306)	175	35	11.44	+	3.06	6.41e-08	4.04e-06
positive regulation of cytokine production (GO:0001819)	386	77	25.23	+	3.05	1.03e-15	2.28e-13
positive regulation of ERK1 and ERK2 cascade (GO:0070374)	201	40	13.14	+	3.04	8.51e-09	6.44e-07
negative regulation of cell activation (GO:0050866)	181	36	11.83	+	3.04	4.72e-08	3.07e-06
regulation of lipid localization (GO:1905952)	136	27	8.89	+	3.04	2.24e-06	0.000106
regulation of cell shape (GO:0008360)	136	27	8.89	+	3.04	2.24e-06	0.000105
positive regulation of cellular component movement (GO:0051272)	500	99	32.68	+	3.03	1.11e-19	4.9e-17
positive regulation of cell adhesion (GO:0045785)	374	74	24.44	+	3.03	5.42e-15	9.8e-13
regulation of tissue remodeling (GO:0034103)	76	15	4.97	+	3.02	0.000406	0.0104
glycosaminoglycan metabolic process (GO:0030203)	76	15	4.97	+	3.02	0.000406	0.0104
ceramide metabolic process (GO:0006672)	71	14	4.64	+	3.02	0.000631	0.0151
regulation of myeloid cell differentiation (GO:0045637)	193	38	12.61	+	3.01	2.55e-08	1.8e-06
regulation of pathway-restricted SMAD protein phosphorylation (GO:0060393)	61	12	3.99	+	3.01	0.00153	0.0317
regulation of myotube differentiation (GO:0010830)	61	12	3.99	+	3.01	0.00153	0.0317
regulation of protein import (GO:1904589)	178	35	11.63	+	3.01	9.21e-08	5.51e-06
receptor-mediated endocytosis (GO:0006898)	117	23	7.65	+	3.01	1.41e-05	0.000562
positive regulation of T cell activation (GO:0050870)	173	34	11.31	+	3.01	1.41e-07	8.17e-06
positive regulation of fat cell differentiation (GO:0045600)	56	11	3.66	+	3.01	0.0024	0.0454
positive regulation of immune effector process (GO:0002699)	199	39	13.01	+	3	1.87e-08	1.35e-06
positive regulation of lymphocyte differentiation (GO:0045621)	97	19	6.34	+	3	7.99e-05	0.00268
negative regulation of extrinsic apoptotic signaling pathway (GO:2001237)	97	19	6.34	+	3	7.99e-05	0.00268
regulation of blood vessel endothelial cell migration (GO:0043535)	67	13	4.38	+	2.97	0.00111	0.0243
positive regulation of locomotion (GO:0040017)	517	100	33.79	+	2.96	3e-19	1.15e-16
defense response to Gram-positive bacterium (GO:0050830)	88	17	5.75	+	2.96	0.000215	0.00613
regulation of hemostasis (GO:1900046)	88	17	5.75	+	2.96	0.000215	0.00612
regulation of blood coagulation (GO:0030193)	88	17	5.75	+	2.96	0.000215	0.00611
lysosome organization (GO:0007040)	57	11	3.73	+	2.95	0.0027	0.0498
lytic vacuole organization (GO:0080171)	57	11	3.73	+	2.95	0.0027	0.0498
regulation of angiogenesis (GO:0045765)	256	49	16.73	+	2.93	5.85e-10	5.48e-08
aminoglycan metabolic process (GO:0006022)	89	17	5.82	+	2.92	0.000242	0.00683
regulation of leukocyte cell-cell adhesion (GO:1903037)	300	57	19.61	+	2.91	3e-11	3.39e-09
regulation of interferon-gamma production (GO:0032649)	100	19	6.54	+	2.91	0.000114	0.00359
regulation of response to biotic stimulus (GO:0002831)	137	26	8.95	+	2.9	6.97e-06	0.000298
positive regulation of I-kappaB kinase/NF-kappaB signaling (GO:0043123)	143	27	9.35	+	2.89	5.08e-06	0.000223
chemotaxis (GO:0006935)	424	80	27.71	+	2.89	4.13e-15	7.73e-13
cytokine production (GO:0001816)	138	26	9.02	+	2.88	7.81e-06	0.000332
negative regulation of protein complex disassembly (GO:0043242)	69	13	4.51	+	2.88	0.0014	0.0296
regulation of cytokine production (GO:0001817)	595	112	38.89	+	2.88	1.2e-20	5.97e-18
positive regulation of endocytosis (GO:0045807)	149	28	9.74	+	2.88	3.71e-06	0.000166
taxis (GO:0042330)	426	80	27.84	+	2.87	5.17e-15	9.45e-13
positive regulation of phosphatidylinositol 3-kinase signaling (GO:0014068)	64	12	4.18	+	2.87	0.00218	0.0421
positive regulation of protein localization to nucleus (GO:1900182)	139	26	9.08	+	2.86	8.74e-06	0.000368
regulation of cytokine-mediated signaling pathway (GO:0001959)	91	17	5.95	+	2.86	0.000304	0.00824
regulation of leukocyte differentiation (GO:1902105)	273	51	17.84	+	2.86	5.48e-10	5.23e-08
regulation of organic acid transport (GO:0032890)	70	13	4.58	+	2.84	0.00157	0.0322
regulation of adaptive immune response based on somatic recombination of immune receptors built from immunoglobulin superfamily domains (GO:0002822)	140	26	9.15	+	2.84	9.76e-06	0.000406
positive regulation of adaptive immune response based on somatic recombination of immune receptors built from immunoglobulin superfamily domains (GO:0002824)	97	18	6.34	+	2.84	0.00022	0.00624
positive regulation of JNK cascade (GO:0046330)	124	23	8.1	+	2.84	3.17e-05	0.00115
positive regulation of epithelial cell migration (GO:0010634)	119	22	7.78	+	2.83	4.87e-05	0.00171
regulation of coagulation (GO:0050818)	92	17	6.01	+	2.83	0.00034	0.00902
positive regulation of osteoblast differentiation (GO:0045669)	65	12	4.25	+	2.82	0.00244	0.0461
negative regulation of viral life cycle (GO:1903901)	65	12	4.25	+	2.82	0.00244	0.0461
regulation of hemopoiesis (GO:1903706)	363	67	23.72	+	2.82	1.75e-12	2.42e-10
positive regulation of adaptive immune response (GO:0002821)	103	19	6.73	+	2.82	0.000159	0.00469
negative regulation of immune response (GO:0050777)	141	26	9.22	+	2.82	1.09e-05	0.000443
regulation of adaptive immune response (GO:0002819)	152	28	9.93	+	2.82	5.17e-06	0.000226
negative regulation of cytokine production (GO:0001818)	228	42	14.9	+	2.82	2.54e-08	1.8e-06
negative regulation of immune system process (GO:0002683)	414	76	27.06	+	2.81	9.42e-14	1.42e-11
positive regulation of JUN kinase activity (GO:0043507)	71	13	4.64	+	2.8	0.00175	0.0353
reactive oxygen species metabolic process (GO:0072593)	93	17	6.08	+	2.8	0.000379	0.00988
regulation of endothelial cell migration (GO:0010594)	126	23	8.24	+	2.79	3.94e-05	0.00141
regulation of T cell activation (GO:0050863)	285	52	18.63	+	2.79	1.23e-09	1.06e-07
sterol metabolic process (GO:0016125)	110	20	7.19	+	2.78	0.000129	0.00392
positive regulation of lipid metabolic process (GO:0045834)	143	26	9.35	+	2.78	1.35e-05	0.000539
sensory perception of pain (GO:0019233)	100	18	6.54	+	2.75	0.000305	0.00826
regulation of cell-matrix adhesion (GO:0001952)	100	18	6.54	+	2.75	0.000305	0.00824
cholesterol metabolic process (GO:0008203)	100	18	6.54	+	2.75	0.000305	0.00823
regulation of response to cytokine stimulus (GO:0060759)	100	18	6.54	+	2.75	0.000305	0.00821
cellular response to metal ion (GO:0071248)	117	21	7.65	+	2.75	0.000104	0.00332
positive regulation of immune system process (GO:0002684)	876	157	57.25	+	2.74	1.12e-26	1.57e-23
regulation of defense response (GO:0031347)	525	94	34.31	+	2.74	2.84e-16	7.16e-14
regulation of cell-cell adhesion (GO:0022407)	392	70	25.62	+	2.73	2.3e-12	3.07e-10
response to tumor necrosis factor (GO:0034612)	129	23	8.43	+	2.73	5.43e-05	0.00188
regulation of cell migration (GO:0030334)	769	137	50.26	+	2.73	4.11e-23	3.51e-20
regulation of immune effector process (GO:0002697)	344	61	22.48	+	2.71	7.85e-11	8.26e-09
regulation of vasculature development (GO:1901342)	282	50	18.43	+	2.71	4.38e-09	3.52e-07
regulation of ERK1 and ERK2 cascade (GO:0070372)	282	50	18.43	+	2.71	4.38e-09	3.51e-07
positive regulation of T cell differentiation (GO:0045582)	85	15	5.56	+	2.7	0.00112	0.0245
regulation of endocytosis (GO:0030100)	238	42	15.56	+	2.7	9.1e-08	5.46e-06
regulation of nucleocytoplasmic transport (GO:0046822)	216	38	14.12	+	2.69	4.17e-07	2.28e-05
regulation of oxidoreductase activity (GO:0051341)	74	13	4.84	+	2.69	0.00242	0.0458
cell migration (GO:0016477)	752	132	49.15	+	2.69	1.12e-21	6.6e-19
regulation of inflammatory response (GO:0050727)	285	50	18.63	+	2.68	5.61e-09	4.38e-07
regulation of cell adhesion (GO:0030155)	651	114	42.55	+	2.68	7.18e-19	2.45e-16
positive regulation of autophagy (GO:0010508)	103	18	6.73	+	2.67	0.000417	0.0107
glycolipid metabolic process (GO:0006664)	86	15	5.62	+	2.67	0.00124	0.027
regulation of response to external stimulus (GO:0032101)	677	118	44.25	+	2.67	3.1e-19	1.16e-16
regulation of cell motility (GO:2000145)	810	141	52.94	+	2.66	6.19e-23	5.01e-20
secondary alcohol metabolic process (GO:1902652)	104	18	6.8	+	2.65	0.000462	0.0116
angiogenesis (GO:0001525)	289	50	18.89	+	2.65	8e-09	6.08e-07
wound healing (GO:0042060)	266	46	17.39	+	2.65	3.26e-08	2.26e-06
negative regulation of cell adhesion (GO:0007162)	255	44	16.67	+	2.64	6.89e-08	4.29e-06
liposaccharide metabolic process (GO:1903509)	87	15	5.69	+	2.64	0.00138	0.0292
positive regulation of multi-organism process (GO:0043902)	163	28	10.65	+	2.63	2.15e-05	0.000821
membrane lipid metabolic process (GO:0006643)	164	28	10.72	+	2.61	2.29e-05	0.000868
apoptotic signaling pathway (GO:0097190)	282	48	18.43	+	2.6	2.43e-08	1.73e-06
regulation of wound healing (GO:0061041)	141	24	9.22	+	2.6	0.0001	0.00322
tissue remodeling (GO:0048771)	106	18	6.93	+	2.6	0.000564	0.0137
regulation of lipid biosynthetic process (GO:0046890)	154	26	10.07	+	2.58	5.22e-05	0.00182
response to cytokine (GO:0034097)	695	117	45.42	+	2.58	3.9e-18	1.22e-15
regulation of lipid transport (GO:0032368)	107	18	6.99	+	2.57	0.00098	0.022
positive regulation of transmembrane receptor protein serine/threonine kinase signaling pathway (GO:0090100)	107	18	6.99	+	2.57	0.00098	0.0219
cellular response to cytokine stimulus (GO:0071345)	595	100	38.89	+	2.57	1.88e-15	3.9e-13
leukocyte activation (GO:0045321)	465	78	30.39	+	2.57	2.45e-12	3.25e-10
regulation of immune system process (GO:0002682)	1276	214	83.4	+	2.57	7.8e-33	6e-29
cell activation (GO:0001775)	561	94	36.67	+	2.56	1.07e-14	1.82e-12
regulation of cellular component movement (GO:0051270)	891	149	58.23	+	2.56	1.03e-22	7.21e-20
regulation of extrinsic apoptotic signaling pathway (GO:2001236)	162	27	10.59	+	2.55	4.24e-05	0.00151
regulation of steroid metabolic process (GO:0019218)	96	16	6.27	+	2.55	0.00215	0.0417
icosanoid metabolic process (GO:0006690)	96	16	6.27	+	2.55	0.00215	0.0417
regulation of epithelial to mesenchymal transition (GO:0010717)	84	14	5.49	+	2.55	0.00259	0.0482
response to nutrient (GO:0007584)	84	14	5.49	+	2.55	0.00259	0.0482
small GTPase mediated signal transduction (GO:0007264)	228	38	14.9	+	2.55	1.09e-06	5.5e-05
regulation of reactive oxygen species metabolic process (GO:2000377)	180	30	11.76	+	2.55	1.53e-05	0.000605
regulation of fibroblast proliferation (GO:0048145)	102	17	6.67	+	2.55	0.00148	0.031
lipid homeostasis (GO:0055088)	114	19	7.45	+	2.55	0.000708	0.0167
defense response (GO:0006952)	1226	203	80.13	+	2.53	2.27e-30	6.99e-27
innate immune response (GO:0045087)	665	110	43.46	+	2.53	1.79e-16	4.75e-14
regulation of osteoblast differentiation (GO:0045667)	121	20	7.91	+	2.53	0.000519	0.0129
negative regulation of immune effector process (GO:0002698)	121	20	7.91	+	2.53	0.000519	0.0129
regulation of locomotion (GO:0040012)	885	146	57.84	+	2.52	1e-21	6.15e-19
positive regulation of MAPK cascade (GO:0043410)	473	78	30.91	+	2.52	4.38e-12	5.56e-10
regulation of Rho protein signal transduction (GO:0035023)	122	20	7.97	+	2.51	0.00055	0.0135
positive regulation of peptidyl-tyrosine phosphorylation (GO:0050731)	177	29	11.57	+	2.51	2.72e-05	0.00101
regulation of endothelial cell proliferation (GO:0001936)	110	18	7.19	+	2.5	0.00112	0.0245
phospholipase C-activating G-protein coupled receptor signaling pathway (GO:0007200)	104	17	6.8	+	2.5	0.00161	0.033
regulation of Ras protein signal transduction (GO:0046578)	208	34	13.59	+	2.5	8.96e-06	0.000376
positive regulation of stress-activated MAPK cascade (GO:0032874)	147	24	9.61	+	2.5	0.000146	0.0044
regulation of epithelial cell migration (GO:0010632)	190	31	12.42	+	2.5	1.52e-05	0.000602
regulation of protein localization to nucleus (GO:1900180)	227	37	14.84	+	2.49	3.21e-06	0.000146
Ras protein signal transduction (GO:0007265)	129	21	8.43	+	2.49	0.000411	0.0105
negative regulation of multi-organism process (GO:0043901)	166	27	10.85	+	2.49	5.73e-05	0.00196
cellular response to tumor necrosis factor (GO:0071356)	111	18	7.25	+	2.48	0.00118	0.0258
positive regulation of stress-activated protein kinase signaling cascade (GO:0070304)	148	24	9.67	+	2.48	0.000157	0.00465
positive regulation of MAP kinase activity (GO:0043406)	210	34	13.73	+	2.48	9.66e-06	0.000403
regulation of protein kinase B signaling (GO:0051896)	136	22	8.89	+	2.48	0.000311	0.00837
response to other organism (GO:0051707)	816	132	53.33	+	2.48	6.55e-19	2.34e-16
response to external biotic stimulus (GO:0043207)	818	132	53.46	+	2.47	7.03e-19	2.46e-16
cell-matrix adhesion (GO:0007160)	106	17	6.93	+	2.45	0.00179	0.036
localization of cell (GO:0051674)	856	137	55.95	+	2.45	1.96e-19	8.14e-17
cell motility (GO:0048870)	856	137	55.95	+	2.45	1.96e-19	7.93e-17
regulation of I-kappaB kinase/NF-kappaB signaling (GO:0043122)	200	32	13.07	+	2.45	2.13e-05	0.000819
cellular response to inorganic substance (GO:0071241)	138	22	9.02	+	2.44	0.000359	0.00946
cellular response to transforming growth factor beta stimulus (GO:0071560)	107	17	6.99	+	2.43	0.00189	0.0377
regulation of lymphocyte differentiation (GO:0045619)	164	26	10.72	+	2.43	0.00011	0.00349
regulation of blood pressure (GO:0008217)	183	29	11.96	+	2.42	6.4e-05	0.00218
blood vessel morphogenesis (GO:0048514)	398	63	26.01	+	2.42	2.84e-09	2.31e-07
cell-substrate adhesion (GO:0031589)	152	24	9.93	+	2.42	0.000213	0.00609
positive regulation of protein kinase activity (GO:0045860)	418	66	27.32	+	2.42	1.13e-09	9.78e-08
response to biotic stimulus (GO:0009607)	849	134	55.49	+	2.41	1.61e-18	5.15e-16
regulation of immune response (GO:0050776)	748	118	48.89	+	2.41	2.1e-16	5.38e-14
gliogenesis (GO:0042063)	203	32	13.27	+	2.41	2.48e-05	0.000932
response to lipid (GO:0033993)	591	93	38.63	+	2.41	5.2e-13	7.33e-11
positive regulation of NF-kappaB transcription factor activity (GO:0051092)	115	18	7.52	+	2.39	0.00151	0.0317
positive regulation of supramolecular fiber organization (GO:1902905)	167	26	10.91	+	2.38	0.000199	0.00575
transmembrane receptor protein serine/threonine kinase signaling pathway (GO:0007178)	181	28	11.83	+	2.37	0.000109	0.00346
response to transforming growth factor beta (GO:0071559)	110	17	7.19	+	2.36	0.00228	0.0437
regulation of production of molecular mediator of immune response (GO:0002700)	123	19	8.04	+	2.36	0.00123	0.0267
regulation of epithelial cell differentiation (GO:0030856)	136	21	8.89	+	2.36	0.000675	0.016
regulation of cell-substrate adhesion (GO:0010810)	188	29	12.29	+	2.36	8.16e-05	0.00272
response to wounding (GO:0009611)	326	50	21.31	+	2.35	3.26e-07	1.81e-05
immune response (GO:0006955)	1151	176	75.23	+	2.34	7.9e-23	6.07e-20
response to bacterium (GO:0009617)	609	93	39.8	+	2.34	2.1e-12	2.83e-10
monocarboxylic acid biosynthetic process (GO:0072330)	131	20	8.56	+	2.34	0.00102	0.0227
blood circulation (GO:0008015)	380	58	24.84	+	2.34	3.07e-08	2.13e-06
regulation of small GTPase mediated signal transduction (GO:0051056)	236	36	15.42	+	2.33	1.69e-05	0.000659
positive regulation of immune response (GO:0050778)	551	84	36.01	+	2.33	2.47e-11	2.82e-09
immune system process (GO:0002376)	1970	300	128.76	+	2.33	1.25e-39	1.92e-35
positive regulation of protein serine/threonine kinase activity (GO:0071902)	289	44	18.89	+	2.33	1.51e-06	7.4e-05
regulation of response to wounding (GO:1903034)	171	26	11.18	+	2.33	0.00024	0.00678
developmental growth involved in morphogenesis (GO:0060560)	126	19	8.24	+	2.31	0.00153	0.0317
circulatory system process (GO:0003013)	385	58	25.16	+	2.3	5.92e-08	3.75e-06
cell adhesion (GO:0007155)	759	114	49.61	+	2.3	1.38e-14	2.33e-12
negative regulation of inflammatory response (GO:0050728)	120	18	7.84	+	2.3	0.00213	0.0416
negative regulation of defense response (GO:0031348)	180	27	11.76	+	2.3	0.000203	0.00583
regulation of MAP kinase activity (GO:0043405)	280	42	18.3	+	2.3	3.56e-06	0.000161
positive regulation of kinase activity (GO:0033674)	454	68	29.67	+	2.29	4.97e-09	3.94e-07
biological adhesion (GO:0022610)	769	115	50.26	+	2.29	1.74e-14	2.9e-12
vascular process in circulatory system (GO:0003018)	194	29	12.68	+	2.29	0.000119	0.00371
regulation of protein secretion (GO:0050708)	435	65	28.43	+	2.29	1.34e-08	9.83e-07
positive regulation of protein secretion (GO:0050714)	268	40	17.52	+	2.28	6.83e-06	0.000293
negative regulation of cell proliferation (GO:0008285)	650	97	42.48	+	2.28	2.04e-12	2.77e-10
negative regulation of peptide secretion (GO:0002792)	141	21	9.22	+	2.28	0.00134	0.0286
regulation of peptidyl-tyrosine phosphorylation (GO:0050730)	242	36	15.82	+	2.28	2.25e-05	0.000857
blood vessel development (GO:0001568)	499	74	32.61	+	2.27	1.61e-09	1.36e-07
regulation of T cell differentiation (GO:0045580)	135	20	8.82	+	2.27	0.00191	0.0379
locomotion (GO:0040011)	1053	156	68.82	+	2.27	4.29e-19	1.57e-16
leukocyte differentiation (GO:0002521)	345	51	22.55	+	2.26	6.86e-07	3.67e-05
response to metal ion (GO:0010038)	230	34	15.03	+	2.26	4.38e-05	0.00155
regulation of multi-organism process (GO:0043900)	379	56	24.77	+	2.26	1.53e-07	8.77e-06
regulation of actin filament-based process (GO:0032970)	346	51	22.61	+	2.26	7.09e-07	3.74e-05
regulation of MAPK cascade (GO:0043408)	680	100	44.44	+	2.25	1.99e-12	2.73e-10
carboxylic acid biosynthetic process (GO:0046394)	218	32	14.25	+	2.25	8.54e-05	0.00282
regulation of ossification (GO:0030278)	205	30	13.4	+	2.24	0.00016	0.0047
regulation of peptide secretion (GO:0002791)	472	69	30.85	+	2.24	9.64e-09	7.26e-07
organic acid biosynthetic process (GO:0016053)	219	32	14.31	+	2.24	8.97e-05	0.00293
vasculature development (GO:0001944)	527	77	34.44	+	2.24	9.7e-10	8.67e-08
immune effector process (GO:0002252)	534	78	34.9	+	2.23	1.08e-09	9.42e-08
regulation of actin cytoskeleton organization (GO:0032956)	302	44	19.74	+	2.23	4.36e-06	0.000193
organic acid transport (GO:0015849)	206	30	13.46	+	2.23	0.000167	0.00489
carboxylic acid transport (GO:0046942)	206	30	13.46	+	2.23	0.000167	0.00488
positive regulation of protein phosphorylation (GO:0001934)	917	133	59.93	+	2.22	8.8e-16	2.11e-13
regulation of body fluid levels (GO:0050878)	331	48	21.63	+	2.22	2.16e-06	0.000103
ameboidal-type cell migration (GO:0001667)	152	22	9.93	+	2.21	0.00121	0.0264
regulation of blood vessel diameter (GO:0097746)	159	23	10.39	+	2.21	0.000919	0.0209
regulation of tube diameter (GO:0035296)	159	23	10.39	+	2.21	0.000919	0.0209
cardiovascular system development (GO:0072358)	541	78	35.36	+	2.21	1.43e-09	1.22e-07
cell junction organization (GO:0034330)	146	21	9.54	+	2.2	0.0017	0.0343
myeloid cell differentiation (GO:0030099)	216	31	14.12	+	2.2	0.000146	0.0044
activation of protein kinase activity (GO:0032147)	223	32	14.57	+	2.2	0.000111	0.00353
negative regulation of secretion (GO:0051048)	237	34	15.49	+	2.19	9.61e-05	0.00311
positive regulation of intracellular signal transduction (GO:1902533)	896	128	58.56	+	2.19	1.03e-14	1.78e-12
lipid catabolic process (GO:0016042)	231	33	15.1	+	2.19	0.000135	0.00409
response to external stimulus (GO:0009605)	1706	243	111.5	+	2.18	1.02e-27	1.57e-24
regulation of cell activation (GO:0050865)	641	91	41.89	+	2.17	1.15e-10	1.18e-08
regulation of lipid metabolic process (GO:0019216)	310	44	20.26	+	2.17	9.13e-06	0.000382
regulation of epithelial cell proliferation (GO:0050678)	332	47	21.7	+	2.17	4.18e-06	0.000186
positive regulation of phosphorylation (GO:0042327)	963	136	62.94	+	2.16	3.59e-15	6.98e-13
regulation of blood vessel size (GO:0050880)	170	24	11.11	+	2.16	0.00126	0.0272
cellular modified amino acid metabolic process (GO:0006575)	142	20	9.28	+	2.15	0.00264	0.0489
defense response to other organism (GO:0098542)	555	78	36.27	+	2.15	3.89e-09	3.15e-07
regulation of tube size (GO:0035150)	171	24	11.18	+	2.15	0.0013	0.0277
cellular response to lipid (GO:0071396)	371	52	24.25	+	2.14	1.75e-06	8.48e-05
regulation of leukocyte activation (GO:0002694)	601	84	39.28	+	2.14	1.22e-09	1.06e-07
endocytosis (GO:0006897)	503	70	32.88	+	2.13	4.46e-08	2.94e-06
import into cell (GO:0098657)	554	77	36.21	+	2.13	9.89e-09	7.38e-07
positive regulation of peptide secretion (GO:0002793)	295	41	19.28	+	2.13	2.75e-05	0.00102
cellular response to oxygen-containing compound (GO:1901701)	721	100	47.12	+	2.12	5.7e-11	6.13e-09
regulation of symbiosis, encompassing mutualism through parasitism (GO:0043903)	195	27	12.74	+	2.12	0.000631	0.0151
intrinsic apoptotic signaling pathway (GO:0097193)	159	22	10.39	+	2.12	0.00255	0.0477
cell-cell adhesion (GO:0098609)	347	48	22.68	+	2.12	6.33e-06	0.000273
positive regulation of epithelial cell proliferation (GO:0050679)	181	25	11.83	+	2.11	0.0011	0.0241
steroid metabolic process (GO:0008202)	210	29	13.73	+	2.11	0.000553	0.0135
positive regulation of multicellular organismal process (GO:0051240)	1631	225	106.6	+	2.11	5.67e-24	5.81e-21
positive regulation of phosphorus metabolic process (GO:0010562)	1073	148	70.13	+	2.11	9.42e-16	2.19e-13
positive regulation of phosphate metabolic process (GO:0045937)	1073	148	70.13	+	2.11	9.42e-16	2.16e-13
enzyme linked receptor protein signaling pathway (GO:0007167)	530	73	34.64	+	2.11	3.66e-08	2.47e-06
regulation of protein serine/threonine kinase activity (GO:0071900)	408	56	26.67	+	2.1	1.22e-06	6.11e-05
positive regulation of protein transport (GO:0051222)	510	70	33.33	+	2.1	5.82e-08	3.71e-06
negative regulation of response to external stimulus (GO:0032102)	277	38	18.1	+	2.1	7.23e-05	0.00243
immune response-regulating signaling pathway (GO:0002764)	292	40	19.08	+	2.1	4.34e-05	0.00154
positive regulation of cytoskeleton organization (GO:0051495)	190	26	12.42	+	2.09	0.000918	0.0209
regulation of cell proliferation (GO:0042127)	1583	216	103.46	+	2.09	2.36e-22	1.51e-19
movement of cell or subcellular component (GO:0006928)	1218	166	79.61	+	2.09	3.17e-17	8.87e-15
regulation of JNK cascade (GO:0046328)	169	23	11.05	+	2.08	0.00211	0.0414
positive regulation of cell differentiation (GO:0045597)	978	133	63.92	+	2.08	7.58e-14	1.17e-11
regulation of secretion (GO:0051046)	782	106	51.11	+	2.07	4.38e-11	4.88e-09
positive regulation of cell activation (GO:0050867)	430	58	28.1	+	2.06	1.35e-06	6.73e-05
cellular response to organic substance (GO:0071310)	1649	222	107.78	+	2.06	2.02e-22	1.35e-19
cellular response to chemical stimulus (GO:0070887)	2045	275	133.66	+	2.06	7.56e-28	1.29e-24
positive regulation of cytosolic calcium ion concentration (GO:0007204)	253	34	16.54	+	2.06	0.000261	0.00725
lymphocyte activation (GO:0046649)	387	52	25.29	+	2.06	7.2e-06	0.000307
positive regulation of establishment of protein localization (GO:1904951)	522	70	34.12	+	2.05	1.32e-07	7.69e-06
negative regulation of secretion by cell (GO:1903531)	209	28	13.66	+	2.05	0.000903	0.0206
positive regulation of transferase activity (GO:0051347)	530	71	34.64	+	2.05	1.06e-07	6.28e-06
response to oxygen-containing compound (GO:1901700)	1131	151	73.92	+	2.04	4.95e-15	9.17e-13
positive regulation of cellular catabolic process (GO:0031331)	316	42	20.65	+	2.03	5.27e-05	0.00184
positive regulation of cell proliferation (GO:0008284)	896	119	58.56	+	2.03	7.42e-12	9.05e-10
regulation of lymphocyte activation (GO:0051249)	520	69	33.99	+	2.03	3.07e-07	1.72e-05
activation of immune response (GO:0002253)	332	44	21.7	+	2.03	4.66e-05	0.00164
regulation of muscle system process (GO:0090257)	219	29	14.31	+	2.03	0.000779	0.0181
second-messenger-mediated signaling (GO:0019932)	189	25	12.35	+	2.02	0.00222	0.0425
regulation of system process (GO:0044057)	499	66	32.61	+	2.02	4.8e-07	2.6e-05
positive regulation of leukocyte activation (GO:0002696)	416	55	27.19	+	2.02	5.94e-06	0.000257
regulation of protein kinase activity (GO:0045859)	653	86	42.68	+	2.02	1.28e-08	9.49e-07
regulation of protein transport (GO:0051223)	790	104	51.63	+	2.01	2.48e-10	2.44e-08
small molecule biosynthetic process (GO:0044283)	350	46	22.88	+	2.01	3.06e-05	0.00112
positive regulation of protein modification process (GO:0031401)	1119	147	73.14	+	2.01	3.91e-14	6.32e-12
hemopoiesis (GO:0030097)	611	80	39.93	+	2	4.6e-08	3.02e-06
regulation of anatomical structure morphogenesis (GO:0022603)	970	127	63.4	+	2	4.33e-12	5.54e-10
regulation of peptide transport (GO:0090087)	829	108	54.18	+	1.99	2.31e-10	2.31e-08
positive regulation of signal transduction (GO:0009967)	1351	176	88.3	+	1.99	2.01e-16	5.24e-14
regulation of vesicle-mediated transport (GO:0060627)	484	63	31.63	+	1.99	1.37e-06	6.8e-05
positive regulation of DNA binding transcription factor activity (GO:0051091)	223	29	14.57	+	1.99	0.00128	0.0276
regulation of response to stress (GO:0080134)	1154	150	75.42	+	1.99	5.29e-14	8.3e-12
cellular chemical homeostasis (GO:0055082)	648	84	42.35	+	1.98	2.91e-08	2.03e-06
regulation of intracellular protein transport (GO:0033157)	247	32	16.14	+	1.98	0.000614	0.0147
positive regulation of protein catabolic process (GO:0045732)	193	25	12.61	+	1.98	0.00253	0.0475
carbohydrate metabolic process (GO:0005975)	386	50	25.23	+	1.98	1.92e-05	0.000743
cell surface receptor signaling pathway (GO:0007166)	1700	220	111.11	+	1.98	3.23e-20	1.5e-17
immune response-activating signal transduction (GO:0002757)	279	36	18.23	+	1.97	0.000327	0.0087
regulation of establishment of protein localization (GO:0070201)	814	105	53.2	+	1.97	6.43e-10	5.99e-08
regulation of secretion by cell (GO:1903530)	729	94	47.65	+	1.97	5.26e-09	4.12e-07
immune system development (GO:0002520)	700	90	45.75	+	1.97	1.56e-08	1.14e-06
lipid localization (GO:0010876)	249	32	16.27	+	1.97	0.00067	0.0159
positive regulation of secretion by cell (GO:1903532)	429	55	28.04	+	1.96	1.27e-05	0.000506
positive regulation of response to stimulus (GO:0048584)	1958	251	127.97	+	1.96	9.39e-23	6.87e-20
cellular ion homeostasis (GO:0006873)	578	74	37.78	+	1.96	3.2e-07	1.78e-05
transmembrane receptor protein tyrosine kinase signaling pathway (GO:0007169)	345	44	22.55	+	1.95	0.000101	0.00325
negative regulation of transport (GO:0051051)	526	67	34.38	+	1.95	1.4e-06	6.91e-05
positive regulation of developmental process (GO:0051094)	1374	175	89.8	+	1.95	1.43e-15	3.13e-13
positive regulation of secretion (GO:0051047)	456	58	29.8	+	1.95	9.66e-06	0.000404
regulation of kinase activity (GO:0043549)	716	91	46.8	+	1.94	2.22e-08	1.6e-06
hematopoietic or lymphoid organ development (GO:0048534)	669	85	43.72	+	1.94	4.97e-08	3.21e-06
regulation of protein phosphorylation (GO:0001932)	1331	169	86.99	+	1.94	7.69e-15	1.36e-12
negative regulation of growth (GO:0045926)	246	31	16.08	+	1.93	0.0014	0.0296
fatty acid metabolic process (GO:0006631)	294	37	19.22	+	1.93	0.000453	0.0115
locomotory behavior (GO:0007626)	231	29	15.1	+	1.92	0.00168	0.0342
circulatory system development (GO:0072359)	846	106	55.29	+	1.92	2.08e-09	1.72e-07
glycoprotein biosynthetic process (GO:0009101)	232	29	15.16	+	1.91	0.00249	0.0467
alcohol metabolic process (GO:0006066)	224	28	14.64	+	1.91	0.00219	0.0422
positive regulation of protein metabolic process (GO:0051247)	1498	187	97.91	+	1.91	8.31e-16	2.03e-13
positive regulation of cellular protein metabolic process (GO:0032270)	1404	175	91.76	+	1.91	9.52e-15	1.66e-12
positive regulation of cell death (GO:0010942)	651	81	42.55	+	1.9	2.68e-07	1.5e-05
positive regulation of transport (GO:0051050)	1047	130	68.43	+	1.9	5.5e-11	5.96e-09
monocarboxylic acid metabolic process (GO:0032787)	435	54	28.43	+	1.9	3.39e-05	0.00122
regulation of GTPase activity (GO:0043087)	282	35	18.43	+	1.9	0.00083	0.0192
positive regulation of cell communication (GO:0010647)	1523	189	99.54	+	1.9	9.11e-16	2.16e-13
secretion by cell (GO:0032940)	379	47	24.77	+	1.9	9.32e-05	0.00302
positive regulation of lymphocyte activation (GO:0051251)	371	46	24.25	+	1.9	0.000117	0.00367
chemical homeostasis (GO:0048878)	952	118	62.22	+	1.9	5.66e-10	5.33e-08
positive regulation of signaling (GO:0023056)	1530	189	100	+	1.89	1.53e-15	3.28e-13
response to organic substance (GO:0010033)	2303	284	150.52	+	1.89	1.84e-23	1.77e-20
homeostasis of number of cells (GO:0048872)	244	30	15.95	+	1.88	0.00211	0.0414
cellular cation homeostasis (GO:0030003)	563	69	36.8	+	1.88	3.12e-06	0.000142
adaptive immune response (GO:0002250)	400	49	26.14	+	1.87	9.16e-05	0.00298
negative regulation of multicellular organismal process (GO:0051241)	1144	140	74.77	+	1.87	1.99e-11	2.3e-09
regulation of multicellular organismal process (GO:0051239)	2793	341	182.54	+	1.87	5.24e-28	1.01e-24
regulation of phosphorylation (GO:0042325)	1437	175	93.92	+	1.86	6.36e-14	9.87e-12
inorganic ion homeostasis (GO:0098771)	657	80	42.94	+	1.86	6.89e-07	3.65e-05
cellular homeostasis (GO:0019725)	756	92	49.41	+	1.86	1.13e-07	6.65e-06
multicellular organismal homeostasis (GO:0048871)	263	32	17.19	+	1.86	0.00199	0.0395
ion homeostasis (GO:0050801)	683	83	44.64	+	1.86	4.92e-07	2.66e-05
intracellular signal transduction (GO:0035556)	1271	154	83.07	+	1.85	3.43e-12	4.5e-10
regulation of programmed cell death (GO:0043067)	1486	180	97.12	+	1.85	4.41e-14	7.07e-12
negative regulation of programmed cell death (GO:0043069)	884	107	57.78	+	1.85	9.79e-09	7.34e-07
regulation of cell death (GO:0010941)	1628	197	106.4	+	1.85	2.65e-15	5.43e-13
response to stress (GO:0006950)	2935	355	191.83	+	1.85	1.24e-28	2.73e-25
regulation of localization (GO:0032879)	2631	318	171.96	+	1.85	3.08e-25	3.64e-22
regulation of supramolecular fiber organization (GO:1902903)	315	38	20.59	+	1.85	0.000722	0.017
regulation of homeostatic process (GO:0032844)	498	60	32.55	+	1.84	2.3e-05	0.00087
cellular divalent inorganic cation homeostasis (GO:0072503)	415	50	27.12	+	1.84	0.00012	0.00373
positive regulation of proteolysis (GO:0045862)	299	36	19.54	+	1.84	0.00116	0.0254
regulation of phosphorus metabolic process (GO:0051174)	1675	201	109.47	+	1.84	2.65e-15	5.36e-13
regulation of cell differentiation (GO:0045595)	1678	201	109.67	+	1.83	2.82e-15	5.64e-13
positive regulation of catalytic activity (GO:0043085)	1002	120	65.49	+	1.83	2.15e-09	1.77e-07
regulation of phosphate metabolic process (GO:0019220)	1670	200	109.15	+	1.83	3.66e-15	7.03e-13
regulation of neurotransmitter levels (GO:0001505)	293	35	19.15	+	1.83	0.00155	0.032
cellular metal ion homeostasis (GO:0006875)	494	59	32.29	+	1.83	3.25e-05	0.00118
glycoprotein metabolic process (GO:0009100)	285	34	18.63	+	1.83	0.002	0.0396
regulation of apoptotic process (GO:0042981)	1468	175	95.95	+	1.82	3.65e-13	5.25e-11
regulation of cytosolic calcium ion concentration (GO:0051480)	294	35	19.22	+	1.82	0.00159	0.0326
cellular calcium ion homeostasis (GO:0006874)	395	47	25.82	+	1.82	0.000271	0.00745
cell death (GO:0008219)	866	103	56.6	+	1.82	4.93e-08	3.2e-06
positive regulation of programmed cell death (GO:0043068)	597	71	39.02	+	1.82	5.83e-06	0.000253
positive regulation of catabolic process (GO:0009896)	370	44	24.18	+	1.82	0.00039	0.0101
negative regulation of cell death (GO:0060548)	984	117	64.31	+	1.82	5.11e-09	4.03e-07
lipid metabolic process (GO:0006629)	1002	119	65.49	+	1.82	4.61e-09	3.68e-07
regulation of intracellular signal transduction (GO:1902531)	1583	188	103.46	+	1.82	4.94e-14	7.83e-12
lipid biosynthetic process (GO:0008610)	396	47	25.88	+	1.82	0.000277	0.00759
negative regulation of apoptotic process (GO:0043066)	868	103	56.73	+	1.82	5.14e-08	3.29e-06
cation homeostasis (GO:0055080)	641	76	41.89	+	1.81	3.66e-06	0.000165
apoptotic process (GO:0006915)	793	94	51.83	+	1.81	2.17e-07	1.23e-05
programmed cell death (GO:0012501)	827	98	54.05	+	1.81	1.21e-07	7.07e-06
divalent inorganic cation homeostasis (GO:0072507)	440	52	28.76	+	1.81	0.000129	0.00393
regulation of protein complex assembly (GO:0043254)	382	45	24.97	+	1.8	0.000471	0.0118
regulation of neuron death (GO:1901214)	340	40	22.22	+	1.8	0.00109	0.0239
regulation of transport (GO:0051049)	1879	221	122.81	+	1.8	6.28e-16	1.56e-13
metal ion homeostasis (GO:0055065)	563	66	36.8	+	1.79	2.14e-05	0.000821
response to oxidative stress (GO:0006979)	316	37	20.65	+	1.79	0.00157	0.0322
organic cyclic compound catabolic process (GO:1901361)	299	35	19.54	+	1.79	0.00183	0.0367
positive regulation of apoptotic process (GO:0043065)	591	69	38.63	+	1.79	1.58e-05	0.000618
regulation of anatomical structure size (GO:0090066)	507	59	33.14	+	1.78	8.2e-05	0.00272
regulation of cell morphogenesis (GO:0022604)	465	54	30.39	+	1.78	0.000137	0.00415
regulation of cytoskeleton organization (GO:0051493)	475	55	31.05	+	1.77	0.000151	0.00453
regulation of developmental process (GO:0050793)	2410	279	157.51	+	1.77	2.06e-19	8.12e-17
cellular lipid metabolic process (GO:0044255)	766	88	50.06	+	1.76	1.92e-06	9.17e-05
positive regulation of cellular protein localization (GO:1903829)	375	43	24.51	+	1.75	0.000909	0.0208
organic anion transport (GO:0015711)	314	36	20.52	+	1.75	0.00229	0.0437
regulation of transferase activity (GO:0051338)	821	94	53.66	+	1.75	1.01e-06	5.13e-05
organophosphate biosynthetic process (GO:0090407)	332	38	21.7	+	1.75	0.00202	0.0399
calcium ion homeostasis (GO:0055074)	411	47	26.86	+	1.75	0.000531	0.013
homeostatic process (GO:0042592)	1436	164	93.85	+	1.75	4.69e-11	5.11e-09
organic acid metabolic process (GO:0006082)	797	91	52.09	+	1.75	1.48e-06	7.29e-05
cellular response to nitrogen compound (GO:1901699)	438	50	28.63	+	1.75	0.00038	0.00988
oxoacid metabolic process (GO:0043436)	784	89	51.24	+	1.74	2.49e-06	0.000115
regulation of protein localization (GO:0032880)	1046	118	68.36	+	1.73	5.88e-08	3.73e-06
response to inorganic substance (GO:0010035)	356	40	23.27	+	1.72	0.00202	0.0399
positive regulation of molecular function (GO:0044093)	1344	151	87.84	+	1.72	9.53e-10	8.57e-08
anatomical structure formation involved in morphogenesis (GO:0048646)	855	96	55.88	+	1.72	1.61e-06	7.83e-05
regulation of protein modification process (GO:0031399)	1660	186	108.49	+	1.71	8.98e-12	1.08e-09
regulation of multicellular organismal development (GO:2000026)	1858	208	121.44	+	1.71	4.05e-13	5.77e-11
cellular response to organonitrogen compound (GO:0071417)	358	40	23.4	+	1.71	0.00211	0.0414
regulation of signal transduction (GO:0009966)	2533	283	165.55	+	1.71	7.56e-18	2.23e-15
carboxylic acid metabolic process (GO:0019752)	745	83	48.69	+	1.7	1.17e-05	0.000473
negative regulation of cell differentiation (GO:0045596)	684	76	44.7	+	1.7	2.91e-05	0.00106
cellular response to endogenous stimulus (GO:0071495)	846	94	55.29	+	1.7	2.87e-06	0.000132
cellular response to organic cyclic compound (GO:0071407)	387	43	25.29	+	1.7	0.00157	0.0322
regulation of response to stimulus (GO:0048583)	3441	381	224.9	+	1.69	5.27e-24	5.78e-21
secretion (GO:0046903)	488	54	31.89	+	1.69	0.000523	0.0129
actin filament-based process (GO:0030029)	470	52	30.72	+	1.69	0.000589	0.0142
growth (GO:0040007)	434	48	28.37	+	1.69	0.00102	0.0227
response to drug (GO:0042493)	651	72	42.55	+	1.69	5.27e-05	0.00183
negative regulation of cellular component organization (GO:0051129)	635	70	41.5	+	1.69	8.35e-05	0.00276
regulation of apoptotic signaling pathway (GO:2001233)	392	43	25.62	+	1.68	0.00229	0.0437
regulation of intracellular transport (GO:0032386)	375	41	24.51	+	1.67	0.00266	0.0491
regulation of proteolysis (GO:0030162)	663	72	43.33	+	1.66	8.58e-05	0.00282
developmental growth (GO:0048589)	396	43	25.88	+	1.66	0.00244	0.0462
regulation of cell communication (GO:0010646)	2869	311	187.51	+	1.66	5.5e-18	1.66e-15
regulation of cellular protein localization (GO:1903827)	582	63	38.04	+	1.66	0.000315	0.00843
regulation of biological quality (GO:0065008)	3402	368	222.35	+	1.66	1.8e-21	1.03e-18
response to chemical (GO:0042221)	3402	368	222.35	+	1.66	1.8e-21	9.9e-19
carbohydrate derivative biosynthetic process (GO:1901137)	453	49	29.61	+	1.66	0.00131	0.0278
regulation of signaling (GO:0023051)	2890	312	188.88	+	1.65	9.52e-18	2.76e-15
regulation of catalytic activity (GO:0050790)	1729	185	113	+	1.64	3.08e-10	3e-08
drug metabolic process (GO:0017144)	440	47	28.76	+	1.63	0.00213	0.0416
cell proliferation (GO:0008283)	563	60	36.8	+	1.63	0.000501	0.0125
response to endogenous stimulus (GO:0009719)	1016	108	66.4	+	1.63	3.01e-06	0.000138
cell morphogenesis (GO:0000902)	650	69	42.48	+	1.62	0.000258	0.00718
protein phosphorylation (GO:0006468)	745	79	48.69	+	1.62	8.2e-05	0.00272
regulation of cellular catabolic process (GO:0031329)	616	65	40.26	+	1.61	0.000454	0.0115
negative regulation of developmental process (GO:0051093)	933	98	60.98	+	1.61	1.46e-05	0.00058
response to organic cyclic compound (GO:0014070)	639	67	41.76	+	1.6	0.000424	0.0108
phosphorylation (GO:0016310)	974	102	63.66	+	1.6	1.18e-05	0.000475
regulation of protein metabolic process (GO:0051246)	2512	263	164.18	+	1.6	2.3e-13	3.41e-11
regulation of growth (GO:0040008)	670	70	43.79	+	1.6	0.000319	0.00854
multi-organism process (GO:0051704)	1815	189	118.62	+	1.59	1.75e-09	1.46e-07
regulation of cellular protein metabolic process (GO:0032268)	2326	242	152.02	+	1.59	4.48e-12	5.64e-10
small molecule metabolic process (GO:0044281)	1481	154	96.8	+	1.59	7.81e-08	4.75e-06
positive regulation of cellular component organization (GO:0051130)	1212	126	79.21	+	1.59	1.33e-06	6.66e-05
cellular component morphogenesis (GO:0032989)	745	77	48.69	+	1.58	0.000204	0.00586
tube development (GO:0035295)	629	65	41.11	+	1.58	0.0007	0.0166
positive regulation of biological process (GO:0048518)	5443	557	355.74	+	1.57	1.9e-29	4.87e-26
anatomical structure morphogenesis (GO:0009653)	2049	208	133.92	+	1.55	1.68e-09	1.4e-07
epithelium development (GO:0060429)	997	101	65.16	+	1.55	4.57e-05	0.00161
regulation of hydrolase activity (GO:0051336)	910	92	59.48	+	1.55	0.000116	0.00365
positive regulation of cellular metabolic process (GO:0031325)	2943	297	192.35	+	1.54	2.32e-13	3.4e-11
carbohydrate derivative metabolic process (GO:1901135)	814	82	53.2	+	1.54	0.00028	0.00765
response to hormone (GO:0009725)	577	58	37.71	+	1.54	0.00245	0.046
tissue morphogenesis (GO:0048729)	588	59	38.43	+	1.54	0.00264	0.049
positive regulation of cellular process (GO:0048522)	4914	493	321.17	+	1.54	2.14e-23	1.93e-20
positive regulation of metabolic process (GO:0009893)	3145	315	205.55	+	1.53	7.68e-14	1.17e-11
positive regulation of nitrogen compound metabolic process (GO:0051173)	2814	280	183.92	+	1.52	6.68e-12	8.28e-10
regulation of molecular function (GO:0065009)	2328	231	152.15	+	1.52	8.8e-10	7.96e-08
response to organonitrogen compound (GO:0010243)	656	65	42.87	+	1.52	0.00201	0.0398
positive regulation of macromolecule metabolic process (GO:0010604)	2908	288	190.06	+	1.52	4.32e-12	5.58e-10
phosphate-containing compound metabolic process (GO:0006796)	1631	161	106.6	+	1.51	7.94e-07	4.14e-05
regulation of ion transport (GO:0043269)	650	64	42.48	+	1.51	0.0025	0.047
vesicle-mediated transport (GO:0016192)	1079	106	70.52	+	1.5	8.62e-05	0.00283
regulation of cell development (GO:0060284)	927	91	60.59	+	1.5	0.000297	0.00806
negative regulation of response to stimulus (GO:0048585)	1437	141	93.92	+	1.5	6.01e-06	0.00026
regulation of catabolic process (GO:0009894)	737	72	48.17	+	1.49	0.00166	0.034
regulation of cellular localization (GO:0060341)	882	86	57.65	+	1.49	0.000595	0.0143
phosphorus metabolic process (GO:0006793)	1694	164	110.72	+	1.48	1.6e-06	7.82e-05
regulation of cellular component organization (GO:0051128)	2338	226	152.81	+	1.48	1.29e-08	9.51e-07
organic substance catabolic process (GO:1901575)	1278	123	83.53	+	1.47	5.52e-05	0.00191
response to nitrogen compound (GO:1901698)	772	74	50.46	+	1.47	0.00211	0.0414
negative regulation of biological process (GO:0048519)	4752	455	310.58	+	1.46	1.75e-17	4.97e-15
negative regulation of signal transduction (GO:0009968)	1097	105	71.7	+	1.46	0.000259	0.00719
negative regulation of cellular process (GO:0048523)	4305	410	281.37	+	1.46	3.7e-15	7.02e-13
animal organ development (GO:0048513)	2827	269	184.77	+	1.46	1.46e-09	1.24e-07
organonitrogen compound catabolic process (GO:1901565)	804	76	52.55	+	1.45	0.00257	0.048
tissue development (GO:0009888)	1534	145	100.26	+	1.45	2.32e-05	0.000875
catabolic process (GO:0009056)	1499	141	97.97	+	1.44	3.83e-05	0.00138
cytoskeleton organization (GO:0007010)	894	84	58.43	+	1.44	0.00171	0.0345
localization (GO:0051179)	4445	416	290.52	+	1.43	2.86e-14	4.68e-12
system development (GO:0048731)	3953	367	258.36	+	1.42	6.78e-12	8.34e-10
negative regulation of molecular function (GO:0044092)	973	90	63.59	+	1.42	0.00204	0.0403
negative regulation of cell communication (GO:0010648)	1224	113	80	+	1.41	0.000518	0.0129
negative regulation of protein metabolic process (GO:0051248)	1020	94	66.67	+	1.41	0.00168	0.0342
cellular developmental process (GO:0048869)	3497	322	228.56	+	1.41	5.49e-10	5.21e-08
negative regulation of signaling (GO:0023057)	1228	113	80.26	+	1.41	0.000535	0.0131
cell differentiation (GO:0030154)	3426	315	223.92	+	1.41	1.03e-09	9.11e-08
positive regulation of cellular biosynthetic process (GO:0031328)	1785	160	116.66	+	1.37	0.000116	0.00364
positive regulation of biosynthetic process (GO:0009891)	1820	163	118.95	+	1.37	0.000108	0.00345
response to stimulus (GO:0050896)	7726	686	504.96	+	1.36	3.95e-21	2.09e-18
cellular response to stimulus (GO:0051716)	6089	537	397.96	+	1.35	1.91e-14	3.16e-12
signal transduction (GO:0007165)	4629	408	302.54	+	1.35	2.34e-10	2.32e-08
positive regulation of macromolecule biosynthetic process (GO:0010557)	1668	147	109.02	+	1.35	0.000522	0.0129
multicellular organism development (GO:0007275)	4516	391	295.16	+	1.32	5.68e-09	4.41e-07
signaling (GO:0023052)	4966	429	324.57	+	1.32	7.86e-10	7.19e-08
cell communication (GO:0007154)	5084	439	332.28	+	1.32	4.77e-10	4.58e-08
transport (GO:0006810)	3293	284	215.22	+	1.32	2.2e-06	0.000105
establishment of localization (GO:0051234)	3424	295	223.79	+	1.32	1.51e-06	7.41e-05
cell development (GO:0048468)	1524	131	99.61	+	1.32	0.00243	0.046
neurogenesis (GO:0022008)	1562	134	102.09	+	1.31	0.00229	0.0437
organonitrogen compound metabolic process (GO:1901564)	4336	371	283.39	+	1.31	6.45e-08	4.05e-06
anatomical structure development (GO:0048856)	4824	410	315.29	+	1.3	1.56e-08	1.13e-06
positive regulation of gene expression (GO:0010628)	1792	152	117.12	+	1.3	0.00185	0.0371
developmental process (GO:0032502)	5156	437	336.99	+	1.3	6.1e-09	4.71e-07
regulation of metabolic process (GO:0019222)	5820	479	380.38	+	1.26	2.78e-08	1.95e-06
regulation of cellular metabolic process (GO:0031323)	5483	449	358.36	+	1.25	2.05e-07	1.16e-05
biological regulation (GO:0065007)	11512	935	752.4	+	1.24	8.13e-21	4.17e-18
regulation of biological process (GO:0050789)	10974	891	717.24	+	1.24	8.43e-19	2.82e-16
regulation of nitrogen compound metabolic process (GO:0051171)	5219	422	341.1	+	1.24	2.47e-06	0.000115
regulation of primary metabolic process (GO:0080090)	5351	432	349.73	+	1.24	1.89e-06	9.1e-05
regulation of cellular process (GO:0050794)	10360	834	677.11	+	1.23	1.65e-15	3.46e-13
regulation of macromolecule metabolic process (GO:0060255)	5382	432	351.76	+	1.23	3.66e-06	0.000165
protein metabolic process (GO:0019538)	3481	277	227.51	+	1.22	0.000741	0.0173
cellular process (GO:0009987)	13831	1054	903.97	+	1.17	9.75e-16	2.2e-13
cellular component organization (GO:0016043)	4691	356	306.59	+	1.16	0.00261	0.0485
organic substance metabolic process (GO:0071704)	7768	584	507.7	+	1.15	5.71e-05	0.00196
metabolic process (GO:0008152)	8235	611	538.22	+	1.14	0.000157	0.00465
primary metabolic process (GO:0044238)	7410	547	484.3	+	1.13	0.000881	0.0202
biological_process (GO:0008150)	20540	1405	1342.45	+	1.05	4.51e-11	4.95e-09
nucleobase-containing compound metabolic process (GO:0006139)	3570	186	233.33	-	0.8	0.000843	0.0194
RNA metabolic process (GO:0016070)	2681	130	175.22	-	0.74	0.000266	0.00733
gene expression (GO:0010467)	2984	143	195.03	-	0.73	6.19e-05	0.00211
nucleic acid metabolic process (GO:0090304)	3113	148	203.46	-	0.73	2.55e-05	0.000955
system process (GO:0003008)	2592	123	169.41	-	0.73	0.000151	0.00454
G-protein coupled receptor signaling pathway (GO:0007186)	1793	77	117.19	-	0.66	8.64e-05	0.00283
chromosome organization (GO:0051276)	884	30	57.78	-	0.52	0.000102	0.00328
nervous system process (GO:0050877)	2120	71	138.56	-	0.51	2.21e-10	2.22e-08
Unclassified (UNCLASSIFIED)	1722	50	112.55	-	0.44	4.51e-11	4.99e-09
mRNA metabolic process (GO:0016071)	506	14	33.07	-	0.42	0.000403	0.0104
RNA processing (GO:0006396)	724	20	47.32	-	0.42	1.68e-05	0.000656
sensory perception (GO:0007600)	1757	47	114.83	-	0.41	8.2e-13	1.15e-10
chromatin organization (GO:0006325)	610	16	39.87	-	0.4	4.36e-05	0.00155
covalent chromatin modification (GO:0016569)	446	11	29.15	-	0.38	0.000248	0.00693
peptide biosynthetic process (GO:0043043)	322	7	21.05	-	0.33	0.00105	0.0233
ribosome biogenesis (GO:0042254)	263	5	17.19	-	0.29	0.00126	0.0273
mRNA processing (GO:0006397)	388	7	25.36	-	0.28	4.72e-05	0.00166
translation (GO:0006412)	303	5	19.8	-	0.25	0.000184	0.00534
RNA splicing (GO:0008380)	312	5	20.39	-	0.25	0.000133	0.00406
ribonucleoprotein complex biogenesis (GO:0022613)	384	6	25.1	-	0.24	1.57e-05	0.000617
ribonucleoprotein complex assembly (GO:0022618)	191	2	12.48	-	0.16	0.000774	0.018
ribonucleoprotein complex subunit organization (GO:0071826)	202	2	13.2	-	0.15	0.000572	0.0139
mRNA splicing, via spliceosome (GO:0000398)	165	1	10.78	-	0.09	0.000525	0.0129
RNA splicing, via transesterification reactions with bulged adenosine as nucleophile (GO:0000377)	165	1	10.78	-	0.09	0.000525	0.0129
RNA splicing, via transesterification reactions (GO:0000375)	166	1	10.85	-	0.09	0.000527	0.013
sensory perception of chemical stimulus (GO:0007606)	1377	5	90	-	0.06	9.48e-32	4.86e-28
detection of chemical stimulus involved in sensory perception (GO:0050907)	303	1	19.8	-	0.05	1.85e-07	1.06e-05
sensory perception of smell (GO:0007608)	1089	3	71.17	-	0.04	2.06e-26	2.64e-23

## Sheet: DEG V
Comparison V: uterine Eomes-CD49a+ (ILC1) subset vs uterine Eomes+CD49a+ (trNK) subset
Gene	FC
Aplnr	5.0496
Gm27241	4.44559
Gm15987	3.93919
Gm10522	3.90529
9130008F23Rik	3.77957
Adgre4	3.698
Ace	3.68521
Palm	3.66362
Gm37979	3.5102
C920021L13Rik	3.50767
Ccdc102a	3.44821
Gm42585	3.28369
Gm16121	3.27976
Treml4	3.27421
Hes1	3.20852
Igkc	3.17128
Kmo	3.11877
Scarna3b	3.11459
Cd300e	3.10159
Sirpb1a	3.09476
Skint3	2.95319
B4galt4	2.89501
Ciita	2.81321
Tmem176b	2.81321
Cyp4f16	2.80346
Clec9a	2.77584
Sirpb1c	2.76739
Dpp4	2.74759
Pilrb2	2.6831
Rasgrp4	2.67415
Nxpe4	2.66991
Klra2	2.62569
Gm561	2.56939
Tmem176a	2.55326
Gm8953	2.52991
H2-Aa	2.50539
I830077J02Rik	2.50197
Kynu	2.48165
Mgl2	2.44571
Pilra	2.42187
H2-Ab1	2.38919
Ear2	2.38151
Clec4a1	2.38091
H2-Eb1	2.37895
Spon1	2.36956
H2-DMb1	2.33448
Lifr	2.3167
Cd74	2.31109
Tax1bp3	2.21929
Cd300ld	2.19876
Lilra5	2.19433
Fgd2	2.18294
1600010M07Rik	2.13851
Smad1	2.09675
Tifab	2.08828
Ppfia4	2.04738
Clec4a3	2.03029
Fam49a	2.02896
Pld4	2.02562
fam49a	2.01404
Ikzf3	-2.00406
Bcl2	-2.00716
Gimap4	-2.01686
Pabpc4	-2.02782
Rmdn3	-2.05738
Ptch1	-2.05741
Kctd9	-2.07882
Osbpl5	-2.08463
Gm43481	-2.09979
Pole	-2.10471
Ppp3cc	-2.11149
Bbs9	-2.11486
Nfatc2ip	-2.12484
Padi2	-2.13971
Nedd4	-2.14625
Gem	-2.14641
Xcl1	-2.17076
Acot7	-2.18324
Camk2n1	-2.19449
Fktn	-2.20901
Brca1	-2.22589
Eef2k	-2.22936
Klrb1c	-2.24872
Arsb	-2.25819
Slain1	-2.2698
Bspry	-2.27326
Rhof	-2.27716
Lef1	-2.28306
Slc14a1	-2.2959
Gm20743	-2.29868
Gm44226	-2.29974
Dab2ip	-2.30523
Ahdc1	-2.31648
Trbc1	-2.32016
Ablim1	-2.33218
Xrcc5	-2.33396
1300002E11Rik	-2.34154
Pcgf2	-2.34616
Limk2	-2.35692
Tnfrsf18	-2.37016
Gm38346	-2.37446
Gfod1	-2.38721
Cd96	-2.39857
Samd3	-2.39927
Chst11	-2.42247
Klri2	-2.4256
Tnfrsf26	-2.42872
Itgb3	-2.43139
2900026A02Rik	-2.45174
Adamts14	-2.45679
Cd28	-2.47615
Katnal1	-2.48629
Gimap1os	-2.49259
Capn5	-2.4932
Gimap7	-2.49612
Tanc1	-2.503
Zdhhc15	-2.53885
Ets1	-2.53906
Bzrap1	-2.56234
Pitpnm2	-2.56427
Klra14-ps	-2.56838
Mctp2	-2.57144
Klhl8	-2.60863
Gimap3	-2.61584
Plod2	-2.61987
Ubxn11	-2.64051
Fcrl6	-2.65178
Unkl	-2.67491
Arhgef5	-2.67906
Icos	-2.68753
Ctsw	-2.69754
Slc17a8	-2.71082
Cst7	-2.72361
Sytl2	-2.72875
E030018B13Rik	-2.72917
Asb1	-2.73037
Cd247	-2.73568
Nkg7	-2.74169
Cbwd1	-2.75315
Gzma	-2.75554
Slc7a2	-2.76061
Ltbp3	-2.76164
Il2rb	-2.76937
Gzmc	-2.77551
Itk	-2.77945
Ppp1r16b	-2.78596
B230216N24Rik	-2.78644
Gm43660	-2.78894
Dnah8	-2.79563
Epas1	-2.81219
F2rl2	-2.81616
Gpnmb	-2.82762
Epcam	-2.82778
C230085N15Rik	-2.82897
Trdc	-2.82905
Fsd1l	-2.84438
Clnk	-2.85953
F2r	-2.8735
Prkcq	-2.87415
Ly75	-2.88692
E430021H15Rik	-2.89438
Zap70	-2.90131
Dapk2	-2.92636
Klra7	-2.94373
Tmem163	-2.94534
Phactr3	-2.96774
Chrne	-2.96903
Car2	-2.97931
Lzts1	-2.98148
Acap1	-2.99692
Cdkl2	-3
Ctsk	-3.00385
Chpf	-3.02048
Gm14029	-3.03156
Gimap1	-3.0391
Gm10804	-3.04211
Gfi1	-3.05123
Akap17b	-3.05615
Tnfrsf9	-3.06391
Wdr6	-3.07286
Sh2d2a	-3.08221
Kcnk5	-3.08243
Tmem41a	-3.08975
Ptprcap	-3.09038
Zfp507	-3.09528
Tcf7	-3.11325
Emid1	-3.11669
Scin	-3.16275
Gm37691	-3.18
Rnf43	-3.18942
Gzmb	-3.22536
Cd2	-3.23073
Armcx4	-3.23543
Ifitm10	-3.23557
Sh2d1b2	-3.24524
Zfpm1	-3.28646
Rab37	-3.28737
Kif14	-3.28764
Avil	-3.28887
Acsbg1	-3.30325
Myo10	-3.30877
Txk	-3.32359
Itih5	-3.33553
Klra6	-3.34938
Itga1	-3.35784
Vwf	-3.3783
Plscr4	-3.41601
Tnik	-3.41976
Cd55	-3.43348
Sla2	-3.46049
Dennd3	-3.4762
Skap1	-3.47891
Itm2a	-3.4869
Gm38340	-3.49693
Gzmg	-3.50511
Nhsl1	-3.55909
Gzme	-3.58045
Klrg1	-3.60022
4930590J08Rik	-3.61062
Dusp4	-3.62947
Inhba	-3.6515
Adgrg1	-3.66624
Csf2	-3.68444
Gm44205	-3.69383
Prf1	-3.74935
Itgad	-3.75625
Gm28988	-3.76883
Ift27	-3.79262
5830454E08Rik	-3.81629
Crtam	-3.82488
Gm26584	-3.8503
Cd320	-3.89468
Ptpn13	-3.90823
Frmd5	-3.92876
Gzmf	-3.96515
Gzmd	-3.97931
Mamdc2	-4.00659
Slc27a6	-4.019
Adgrg3	-4.01996
Gm6637	-4.02458
Klf12	-4.13509
Adgrb2	-4.13803
Gpr87	-4.14249
Sh2d1a	-4.18064
Klhl30	-4.18245
Chst2	-4.20607
Cep170b	-4.23417
Ksr2	-4.25199
Thy1	-4.26061
Dixdc1	-4.26727
Khdc1b	-4.27153
Chl1	-4.29434
Wdr95	-4.30111
Plb1	-4.34505
Kcnq5	-4.38019
Oit3	-4.4719
Eomes	-4.48255
Atp1b1	-4.48517
Cdon	-4.57831
Map7	-4.59913
Eya2	-4.62721
Zfp566	-4.69839
Fhl2	-4.92635
Ctla4	-4.93615
Nefh	-4.9729
Ppm1j	-5.04467
Zfp239	-5.04592
Ptpn3	-5.07811
Mrvi1	-5.19016
Epdr1	-5.30796
Kcnip3	-5.32503
Spry4	-5.32525
Reck	-5.48891
Slc35f2	-5.53007
Mid2	-5.74958
Kif26b	-6.96717

## Sheet: GO V
Analysis Type:	PANTHER Overrepresentation Test (Released 20171205)
Annotation Version and Release Date:	GO Ontology database Released 2018-02-02
Analyzed List:	uterine ILC1 vs uterine trNK.txt (Mus musculus)
Reference List:	Mus musculus (all genes in database)
Test Type:	FISHER
GO biological process complete	Mus musculus - REFLIST (22262)	uterine ILC1 vs trNK.txt (246)	uterine ILC1 vs trNK.txt (expected)	uterine ILC1 vs trNK.txt (over/under)	uterine ILC1 vs trNK.txt (fold Enrichment)	uterine ILC1 vs trNK.txt (raw P-value)	uterine ILC1 vs trNK.txt (FDR)
sensory perception of smell (GO:0007608)	1089	0	12.03	-	< 0.01	7.93e-06	0.00235
regulation of protein heterodimerization activity (GO:0043497)	10	4	0.11	+	36.2	1.28e-05	0.00351
antigen processing and presentation of exogenous peptide antigen via MHC class II (GO:0019886)	14	5	0.15	+	32.32	1.54e-06	0.000843
antigen processing and presentation of peptide antigen via MHC class II (GO:0002495)	16	5	0.18	+	28.28	2.64e-06	0.000944
antigen processing and presentation of peptide or polysaccharide antigen via MHC class II (GO:0002504)	16	5	0.18	+	28.28	2.64e-06	0.000967
cytolysis (GO:0019835)	30	8	0.33	+	24.13	6.7e-09	1.03e-05
antigen processing and presentation of exogenous peptide antigen (GO:0002478)	21	5	0.23	+	21.55	8.16e-06	0.00237
antigen processing and presentation of exogenous antigen (GO:0019884)	26	5	0.29	+	17.4	2.02e-05	0.00508
lymphocyte costimulation (GO:0031294)	23	4	0.25	+	15.74	0.000201	0.0308
positive regulation of natural killer cell mediated cytotoxicity (GO:0045954)	26	4	0.29	+	13.92	0.000305	0.0434
positive regulation of natural killer cell mediated immunity (GO:0002717)	27	4	0.3	+	13.41	0.000347	0.0477
regulation of interleukin-4 production (GO:0032673)	27	4	0.3	+	13.41	0.000347	0.0481
T cell receptor signaling pathway (GO:0050852)	48	7	0.53	+	13.2	2.22e-06	0.000948
alpha-beta T cell differentiation (GO:0046632)	58	8	0.64	+	12.48	6.04e-07	0.000442
GO biological process complete	68	8	0.75	+	10.65	1.81e-06	0.000867
regulation of natural killer cell mediated immunity (GO:0002715)	44	5	0.49	+	10.28	0.000193	0.0303
positive regulation of leukocyte mediated cytotoxicity (GO:0001912)	47	5	0.52	+	9.63	0.000256	0.0382
positive regulation of cell killing (GO:0031343)	59	6	0.65	+	9.2	7.73e-05	0.0156
positive regulation of myeloid cell differentiation (GO:0045639)	95	7	1.05	+	6.67	0.000131	0.0218
positive regulation of cell-cell adhesion (GO:0022409)	218	15	2.41	+	6.23	4.68e-08	5.53e-05
positive regulation of leukocyte cell-cell adhesion (GO:1903039)	183	12	2.02	+	5.93	1.7e-06	0.000902
T cell differentiation (GO:0030217)	157	10	1.73	+	5.76	1.6e-05	0.00416
positive regulation of T cell activation (GO:0050870)	173	11	1.91	+	5.75	6.11e-06	0.00188
regulation of lymphocyte mediated immunity (GO:0002706)	143	9	1.58	+	5.7	4.64e-05	0.0102
regulation of lymphocyte proliferation (GO:0050670)	218	13	2.41	+	5.4	1.71e-06	0.000876
lymphocyte activation (GO:0046649)	387	23	4.28	+	5.38	1.69e-10	5.19e-07
positive regulation of lymphocyte proliferation (GO:0050671)	135	8	1.49	+	5.36	0.000182	0.0294
regulation of mononuclear cell proliferation (GO:0032944)	220	13	2.43	+	5.35	1.88e-06	0.000851
antigen receptor-mediated signaling pathway (GO:0050851)	204	12	2.25	+	5.32	4.91e-06	0.00161
T cell activation (GO:0042110)	257	15	2.84	+	5.28	3.49e-07	0.000283
positive regulation of mononuclear cell proliferation (GO:0032946)	137	8	1.51	+	5.28	0.0002	0.031
positive regulation of innate immune response (GO:0045089)	155	9	1.71	+	5.25	8.37e-05	0.0163
regulation of leukocyte proliferation (GO:0070663)	228	13	2.52	+	5.16	2.73e-06	0.000955
positive regulation of cell adhesion (GO:0045785)	374	21	4.13	+	5.08	2.84e-09	4.85e-06
positive regulation of leukocyte proliferation (GO:0070665)	143	8	1.58	+	5.06	0.000264	0.0389
protein localization to plasma membrane (GO:0072659)	162	9	1.79	+	5.03	0.000115	0.0201
lymphocyte differentiation (GO:0030098)	255	14	2.82	+	4.97	1.72e-06	0.000852
regulation of T cell proliferation (GO:0042129)	164	9	1.81	+	4.97	0.000126	0.0213
leukocyte activation (GO:0045321)	465	25	5.14	+	4.87	1.93e-10	4.96e-07
immune response-activating cell surface receptor signaling pathway (GO:0002429)	226	12	2.5	+	4.81	1.31e-05	0.00354
adaptive immune response (GO:0002250)	400	21	4.42	+	4.75	8.72e-09	1.12e-05
regulation of innate immune response (GO:0045088)	236	12	2.61	+	4.6	1.98e-05	0.00506
immune response-regulating cell surface receptor signaling pathway (GO:0002768)	237	12	2.62	+	4.58	2.06e-05	0.0051
cell activation (GO:0001775)	561	28	6.2	+	4.52	7.56e-11	2.91e-07
protein localization to cell periphery (GO:1990778)	185	9	2.04	+	4.4	0.000296	0.043
regulation of leukocyte mediated immunity (GO:0002703)	191	9	2.11	+	4.26	0.000371	0.05
regulation of hemopoiesis (GO:1903706)	363	17	4.01	+	4.24	1.08e-06	0.000641
regulation of leukocyte cell-cell adhesion (GO:1903037)	300	14	3.32	+	4.22	1.02e-05	0.0029
leukocyte differentiation (GO:0002521)	345	16	3.81	+	4.2	2.55e-06	0.00098
positive regulation of homeostatic process (GO:0032846)	239	11	2.64	+	4.17	0.000103	0.019
regulation of cell-cell adhesion (GO:0022407)	392	18	4.33	+	4.16	6.82e-07	0.000476
positive regulation of defense response (GO:0031349)	261	12	2.88	+	4.16	5.05e-05	0.0109
regulation of T cell activation (GO:0050863)	285	13	3.15	+	4.13	2.66e-05	0.00629
regulation of leukocyte differentiation (GO:1902105)	273	12	3.02	+	3.98	7.62e-05	0.0156
positive regulation of lymphocyte activation (GO:0051251)	371	16	4.1	+	3.9	6.17e-06	0.00186
immune response-activating signal transduction (GO:0002757)	279	12	3.08	+	3.89	9.28e-05	0.0176
activation of immune response (GO:0002253)	332	14	3.67	+	3.82	3e-05	0.00688
positive regulation of immune response (GO:0050778)	551	23	6.09	+	3.78	9.56e-08	0.000105
regulation of cell adhesion (GO:0030155)	651	27	7.19	+	3.75	7.77e-09	1.09e-05
positive regulation of immune system process (GO:0002684)	876	36	9.68	+	3.72	2.44e-11	1.25e-07
immune response-regulating signaling pathway (GO:0002764)	292	12	3.23	+	3.72	0.00014	0.0231
regulation of lymphocyte activation (GO:0051249)	520	20	5.75	+	3.48	2.27e-06	0.000945
positive regulation of leukocyte activation (GO:0002696)	416	16	4.6	+	3.48	2.4e-05	0.00577
positive regulation of cell activation (GO:0050867)	430	16	4.75	+	3.37	3.53e-05	0.00797
regulation of immune system process (GO:0002682)	1276	47	14.1	+	3.33	6.06e-13	4.65e-09
negative regulation of immune system process (GO:0002683)	414	15	4.57	+	3.28	8.25e-05	0.0165
regulation of immune response (GO:0050776)	748	27	8.27	+	3.27	1.21e-07	0.000109
hemopoiesis (GO:0030097)	611	22	6.75	+	3.26	1.98e-06	0.000869
regulation of leukocyte activation (GO:0002694)	601	21	6.64	+	3.16	5.34e-06	0.00171
immune system process (GO:0002376)	1970	68	21.77	+	3.12	2.24e-17	3.45e-13
hematopoietic or lymphoid organ development (GO:0048534)	669	23	7.39	+	3.11	2.43e-06	0.000958
regulation of cell activation (GO:0050865)	641	22	7.08	+	3.11	4.17e-06	0.00142
immune system development (GO:0002520)	700	24	7.74	+	3.1	1.52e-06	0.000865
immune response (GO:0006955)	1151	39	12.72	+	3.07	7.82e-10	1.5e-06
reproductive structure development (GO:0048608)	420	14	4.64	+	3.02	0.000324	0.0457
reproductive system development (GO:0061458)	424	14	4.69	+	2.99	0.000355	0.0483
cell adhesion (GO:0007155)	759	25	8.39	+	2.98	1.82e-06	0.00085
biological adhesion (GO:0022610)	769	25	8.5	+	2.94	2.28e-06	0.000924
regulation of defense response (GO:0031347)	525	17	5.8	+	2.93	0.000106	0.0191
regulation of homeostatic process (GO:0032844)	498	16	5.5	+	2.91	0.000184	0.0294
innate immune response (GO:0045087)	665	21	7.35	+	2.86	2.32e-05	0.00566
negative regulation of cell proliferation (GO:0008285)	650	20	7.18	+	2.78	5.17e-05	0.0109
regulation of cell proliferation (GO:0042127)	1583	48	17.49	+	2.74	2.43e-10	5.35e-07
defense response (GO:0006952)	1226	35	13.55	+	2.58	3.76e-07	0.000289
response to cytokine (GO:0034097)	695	19	7.68	+	2.47	0.000345	0.0482
cell surface receptor signaling pathway (GO:0007166)	1700	44	18.79	+	2.34	1.94e-07	0.000166
positive regulation of cell differentiation (GO:0045597)	978	25	10.81	+	2.31	0.000125	0.0214
positive regulation of protein phosphorylation (GO:0001934)	917	23	10.13	+	2.27	0.000304	0.0437
positive regulation of response to stimulus (GO:0048584)	1958	49	21.64	+	2.26	9.78e-08	0.0001
regulation of response to stress (GO:0080134)	1154	27	12.75	+	2.12	0.000267	0.0391
regulation of apoptotic process (GO:0042981)	1468	34	16.22	+	2.1	5.07e-05	0.0108
regulation of programmed cell death (GO:0043067)	1486	34	16.42	+	2.07	9.08e-05	0.0174
regulation of multicellular organismal development (GO:2000026)	1858	42	20.53	+	2.05	1.32e-05	0.00351
regulation of cell differentiation (GO:0045595)	1678	38	18.54	+	2.05	2.9e-05	0.00676
positive regulation of developmental process (GO:0051094)	1374	31	15.18	+	2.04	0.000174	0.0285
regulation of intracellular signal transduction (GO:1902531)	1583	35	17.49	+	2	9.7e-05	0.0182
positive regulation of multicellular organismal process (GO:0051240)	1631	36	18.02	+	2	0.00011	0.0195
regulation of cell death (GO:0010941)	1628	36	17.99	+	2	0.000109	0.0195
regulation of multicellular organismal process (GO:0051239)	2793	58	30.86	+	1.88	2.58e-06	0.000967
regulation of response to stimulus (GO:0048583)	3441	71	38.02	+	1.87	1.19e-07	0.000114
regulation of signal transduction (GO:0009966)	2533	52	27.99	+	1.86	1.19e-05	0.00332
regulation of cell communication (GO:0010646)	2869	54	31.7	+	1.7	8.27e-05	0.0163
regulation of signaling (GO:0023051)	2890	54	31.94	+	1.69	0.000122	0.021
cell differentiation (GO:0030154)	3426	63	37.86	+	1.66	3.89e-05	0.00867
negative regulation of biological process (GO:0048519)	4752	86	52.51	+	1.64	1.03e-06	0.00069
negative regulation of cellular process (GO:0048523)	4305	78	47.57	+	1.64	4.68e-06	0.00156
cellular developmental process (GO:0048869)	3497	63	38.64	+	1.63	6.81e-05	0.0141
positive regulation of biological process (GO:0048518)	5443	95	60.15	+	1.58	1.04e-06	0.000669
positive regulation of cellular process (GO:0048522)	4914	81	54.3	+	1.49	0.000104	0.0189
developmental process (GO:0032502)	5156	83	56.97	+	1.46	0.000186	0.0294
response to stimulus (GO:0050896)	7726	123	85.37	+	1.44	1.07e-06	0.000656
biological_process (GO:0008150)	20540	241	226.97	+	1.06	0.000241	0.0364
Unclassified (UNCLASSIFIED)	1722	5	19.03	-	0.26	0.000241	0.0367
sensory perception of chemical stimulus (GO:0007606)	1377	1	15.22	-	0.07	5.66e-06	0.00178
